# Supplementary material for: Discovery of a Therapeutic Agent for Glioblastoma Using a Systems Biology-Based Drug Repositioning Approach
Source: Int J Mol Sci. 2024 Jul 18;25(14):7868. doi: 10.3390/ijms25147868 (PMC11277330; doi:10.3390/ijms25147868)
Supplement: Supplementary file 1 [file ijms-25-07868-s001.zip]

Archive with 2 entries (2 files):
- Supplementary File SA.pdf
- Supplementary File SB.xlsx
