# Supplementary material for: Discovery of a Therapeutic Agent for Glioblastoma Using a Systems Biology-Based Drug Repositioning Approach
Source: Int J Mol Sci. 2024 Jul 18;25(14):7868. doi: 10.3390/ijms25147868 (PMC11277330; doi:10.3390/ijms25147868)
Supplement: Supplementary file 1 [file ijms-25-07868-s001.zip › Supplementary File SB.xlsx]

## Sheet: Readme
Excel Sheet	Information
TCGA	Containes sample information from TCGA cohort
CGGA_693	Containes sample information from CGGA_693 cohort
CGGA_325	Containes sample information from CGGA_325 cohort
CGGA_Control	Containes CGGA_Control sample ID
Significant_gene_pool	It includes all significant genes from Cox and DEG results
Target_Genes_iNetModel	Co-expression network of target genes on the iNterModel platform. Contains edges and nodes of a given list of genes available in iNterModel
WGCNA_All_Modules	Containes WGCNA results for three cohorts
Cox_UPGs_vs_Modules	Containes result of Hypergeometric comparison of UPGs and Module genes from WGCNA
Tissue_Brain_HPA	Contains brain elevated genes. Downloaded from HPA database (8 December 2022)
Brain_Tissue_Enrich_HPA	Contains tissue enriched genes in brain. Downloaded from HPA database (8 December 2022)
CHST2 Drug Candidate	Contains large list of candidate drugs for CHST2

## Sheet: TCGA
barcode	sample_type	tissue_or_organ_of_origin	days_to_last_follow_up	year_of_diagnosis	race	gender	ethnicity	vital_status	age_at_index	year_of_birth	days_to_death	year_of_death
TCGA-76-4932-01A-01R-1850-01	Primary Tumor	Brain, NOS	1458	2006	white	female	not reported	Dead	50	1956	1458	2009
TCGA-76-4931-01A-01R-1850-01	Primary Tumor	Brain, NOS	279	2005	white	female	not reported	Dead	70	1935	279	2005
TCGA-76-4929-01A-01R-1850-01	Primary Tumor	Brain, NOS	111	2005	white	female	not hispanic or latino	Dead	76	1929	111	2005
TCGA-76-4928-01B-01R-1850-01	Primary Tumor	Brain, NOS	94	2005	white	female	not reported	Dead	85	1920	94	2005
TCGA-76-4927-01A-01R-1850-01	Primary Tumor	Brain, NOS	535	2005	white	male	not reported	Dead	58	1947	535	2006
TCGA-76-4926-01B-01R-1850-01	Primary Tumor	Brain, NOS	138	2005	white	male	not reported	Dead	68	1937	138	2005
TCGA-76-4925-01A-01R-1850-01	Primary Tumor	Brain, NOS	146	2005	white	male	not hispanic or latino	Dead	76	1929	146	2005
TCGA-41-5651-01A-01R-1850-01	Primary Tumor	Brain, NOS	351	2010	black or african american	female	not hispanic or latino	Dead	59	1951	460
TCGA-41-4097-01A-01R-1850-01	Primary Tumor	Brain, NOS	6	2010	white	female	not hispanic or latino	Dead	63	1947	6	2010
TCGA-41-3915-01A-01R-1850-01	Primary Tumor	Brain, NOS	360	2010	white	male	not hispanic or latino	Dead	48	1962	360
TCGA-41-2572-01A-01R-1850-01	Primary Tumor	Brain, NOS	406	2009	white	male	not hispanic or latino	Dead	67	1942	406	2010
TCGA-41-2571-01A-01R-1850-01	Primary Tumor	Brain, NOS	26	2009	white	male	not hispanic or latino	Dead	89	1920	26	2009
TCGA-32-5222-01A-01R-1850-01	Primary Tumor	Brain, NOS	323	2010	white	male	not hispanic or latino	Dead	66	1944	585
TCGA-32-4213-01A-01R-1850-01	Primary Tumor	Brain, NOS	604	2009	white	female	not hispanic or latino	Alive	47	1962
TCGA-32-2638-01A-01R-1850-01	Primary Tumor	Brain, NOS	644	2009	white	male	not hispanic or latino	Dead	67	1942	766
TCGA-32-2634-01A-01R-1850-01	Primary Tumor	Brain, NOS	693	2009	white	male	not hispanic or latino	Alive	82	1927
TCGA-32-2632-01A-01R-1850-01	Primary Tumor	Brain, NOS		2008	white	male	not hispanic or latino	Dead	80	1928	269	2008
TCGA-32-2616-01A-01R-1850-01	Primary Tumor	Brain, NOS	224	2008	white	female	hispanic or latino	Dead	48	1960	224	2008
TCGA-32-2615-01A-01R-1850-01	Primary Tumor	Brain, NOS	485	2009	white	male	not hispanic or latino	Dead	62	1947	485	2010
TCGA-32-1982-01A-01R-1850-01	Primary Tumor	Brain, NOS	142	2008	white	female	not hispanic or latino	Dead	76	1932	142	2008
TCGA-32-1980-01A-01R-1850-01	Primary Tumor	Brain, NOS	36	2008	white	male	not hispanic or latino	Dead	72	1936	36	2008
TCGA-32-1970-01A-01R-1850-01	Primary Tumor	Brain, NOS	468	2005	white	male	not reported	Dead	59	1946	468	2006
TCGA-28-5220-01A-01R-1850-01	Primary Tumor	Brain, NOS	319	2010	white	male	not reported	Dead	67	1943	388
TCGA-28-5218-01A-01R-1850-01	Primary Tumor	Brain, NOS	128	2010	white	male	not reported	Dead	63	1947	157	2010
TCGA-28-5216-01A-01R-1850-01	Primary Tumor	Brain, NOS	415	2010	white	male	not reported	Alive	52	1958
TCGA-28-5215-01A-01R-1850-01	Primary Tumor	Brain, NOS	237	2010	white	female	not reported	Dead	62	1948	335	2010
TCGA-28-5209-01A-01R-1850-01	Primary Tumor	Brain, NOS	442	2010	white	female	not reported	Alive	66	1944
TCGA-28-5208-01A-01R-1850-01	Primary Tumor	Brain, NOS	474	2010	white	male	not reported	Dead	52	1958	544
TCGA-28-5207-01A-01R-1850-01	Primary Tumor	Brain, NOS	275	2010	white	male	not reported	Dead	71	1939	343	2010
TCGA-28-5204-01A-01R-1850-01	Primary Tumor	Brain, NOS		2009	white	male	not reported	Dead	72	1937	454	2010
TCGA-28-2514-01A-02R-1850-01	Primary Tumor	Brain, NOS	160	2009	asian	male	not hispanic or latino	Alive	45	1964
TCGA-28-2513-01A-01R-1850-01	Primary Tumor	Brain, NOS	222	2009	white	female	not hispanic or latino	Alive	69	1940
TCGA-28-2509-01A-01R-1850-01	Primary Tumor	Brain, NOS	145	2009	white	female	not hispanic or latino	Alive	77	1932
TCGA-28-1753-01A-01R-1850-01	Primary Tumor	Brain, NOS	37	2009	white	male	hispanic or latino	Alive	53	1956
TCGA-28-1747-01C-01R-1850-01	Primary Tumor	Brain, NOS	77	2008	white	male	not hispanic or latino	Dead	44	1964	77	2008
TCGA-27-2528-01A-01R-1850-01	Primary Tumor	Brain, NOS	480	2008	white	male	not hispanic or latino	Dead	62	1946	480	2009
TCGA-27-2526-01A-01R-1850-01	Primary Tumor	Brain, NOS	87	2007	white	female	not hispanic or latino	Dead	79	1928	87	2007
TCGA-27-2524-01A-01R-1850-01	Primary Tumor	Brain, NOS	231	2008	white	male	not hispanic or latino	Dead	56	1952	231	2008
TCGA-27-2523-01A-01R-1850-01	Primary Tumor	Brain, NOS	489	2005	white	male	not hispanic or latino	Dead	63	1942	489	2006
TCGA-27-2521-01A-01R-1850-01	Primary Tumor	Brain, NOS	316	2009	white	male	not hispanic or latino	Dead	34	1975	510
TCGA-27-2519-01A-01R-1850-01	Primary Tumor	Brain, NOS	316	2009	white	male	not hispanic or latino	Dead	48	1961	550
TCGA-27-1837-01A-01R-1850-01	Primary Tumor	Brain, NOS	427	2007	white	male	not hispanic or latino	Dead	36	1971	427	2008
TCGA-27-1835-01A-01R-1850-01	Primary Tumor	Brain, NOS	648	2007	white	female	not hispanic or latino	Dead	53	1954	648	2008
TCGA-27-1834-01A-01R-1850-01	Primary Tumor	Brain, NOS	1008	2006	white	male	not hispanic or latino	Dead	56	1950	1233	2009
TCGA-27-1832-01A-01R-1850-01	Primary Tumor	Brain, NOS	0	2007	white	female	not hispanic or latino	Dead	59	1948	300	2007
TCGA-27-1831-01A-01R-1850-01	Primary Tumor	Brain, NOS	505	2006	white	male	not hispanic or latino	Dead	66	1940	505	2007
TCGA-27-1830-01A-01R-1850-01	Primary Tumor	Brain, NOS	146	2007	white	male	not hispanic or latino	Dead	57	1950	154	2007
TCGA-26-5139-01A-01R-1850-01	Primary Tumor	Brain, NOS	48	2010	white	female	not hispanic or latino	Alive	65	1945
TCGA-26-5136-01B-01R-1850-01	Primary Tumor	Brain, NOS	37	2009	white	female	not hispanic or latino	Dead	78	1931	577
TCGA-26-5135-01A-01R-1850-01	Primary Tumor	Brain, NOS		2009	white	female	not hispanic or latino	Dead	72	1937	270	2009
TCGA-26-5134-01A-01R-1850-01	Primary Tumor	Brain, NOS	167	2009	white	male	not hispanic or latino	Alive	74	1935
TCGA-26-5133-01A-01R-1850-01	Primary Tumor	Brain, NOS	452	2009	white	male	not hispanic or latino	Alive	59	1950
TCGA-26-5132-01A-01R-1850-01	Primary Tumor	Brain, NOS	286	2009	white	male	not hispanic or latino	Alive	74	1935
TCGA-26-1442-01A-01R-1850-01	Primary Tumor	Brain, NOS	953	2008	white	male	not hispanic or latino	Alive	43	1965
TCGA-19-5960-01A-11R-1850-01	Primary Tumor	Brain, NOS	165	2010	white	male	not hispanic or latino	Dead	56	1954	455
TCGA-19-4065-01A-01R-2005-01	Primary Tumor	Brain, NOS	214	2009	white	male	hispanic or latino	Alive	36	1973
TCGA-19-2629-01A-01R-1850-01	Primary Tumor	Brain, NOS	501	2009	white	male	not hispanic or latino	Dead	60	1949	737	2011
TCGA-19-2625-01A-01R-1850-01	Primary Tumor	Brain, NOS	124	2009	white	female	not hispanic or latino	Dead	76	1933	124	2009
TCGA-19-2624-01A-01R-1850-01	Primary Tumor	Brain, NOS	5	2009	white	male	not hispanic or latino	Dead	51	1958	5	2009
TCGA-19-2620-01A-01R-1850-01	Primary Tumor	Brain, NOS	148	2009	white	male	not hispanic or latino	Dead	70	1939	148	2009
TCGA-19-2619-01A-01R-1850-01	Primary Tumor	Brain, NOS	294	2009	black or african american	female	not hispanic or latino	Alive	55	1954
TCGA-19-1787-01B-01R-1850-01	Primary Tumor	Brain, NOS	385	2008	white	male	not hispanic or latino	Dead	48	1960	385	2009
TCGA-19-1390-01A-01R-1850-01	Primary Tumor	Brain, NOS	772	2007	white	female	not hispanic or latino	Dead	63	1944	772	2009
TCGA-16-1045-01B-01R-1850-01	Primary Tumor	Brain, NOS	883	2006	white	female	not hispanic or latino	Dead	49	1957	883	2008
TCGA-16-0846-01A-01R-1850-01	Primary Tumor	Brain, NOS	119	2006	white	male	not hispanic or latino	Dead	85	1921	119	2006
TCGA-15-1444-01A-02R-1850-01	Primary Tumor	Brain, NOS		2004	white	male	not hispanic or latino	Dead	21	1983	1537	2008
TCGA-15-0742-01A-01R-1850-01	Primary Tumor	Brain, NOS		2005	white	male	not hispanic or latino	Dead	65	1940	419	2006
TCGA-14-2554-01A-01R-1850-01	Primary Tumor	Brain, NOS	532	2002	white	female	not reported	Dead	52	1950	532	2003
TCGA-14-1829-01A-01R-1850-01	Primary Tumor	Brain, NOS	218	2009	black or african american	male	not reported	Alive	57	1952
TCGA-14-1825-01A-01R-1850-01	Primary Tumor	Brain, NOS		2007	white	male	not hispanic or latino	Dead	70	1937	232	2007
TCGA-14-1823-01A-01R-1849-01	Primary Tumor	Brain, NOS	543	2007	white	female	not reported	Dead	58	1949	543	2008
TCGA-14-0871-01A-01R-1849-01	Primary Tumor	Brain, NOS	880	1998	white	female	not reported	Dead	74	1924	880	2000
TCGA-14-0817-01A-01R-1849-01	Primary Tumor	Brain, NOS	164	2002	white	female	not reported	Dead	69	1933	164	2002
TCGA-14-0790-01B-01R-1849-01	Primary Tumor	Brain, NOS	419	2006	white	female	not reported	Dead	64	1942	419	2007
TCGA-14-0789-01A-01R-1849-01	Primary Tumor	Brain, NOS	342	2005	white	male	not reported	Dead	54	1951	342	2005
TCGA-14-0787-01A-01R-1849-01	Primary Tumor	Brain, NOS	68	1999	asian	male	not hispanic or latino	Dead	69	1930	68	1999
TCGA-14-0781-01B-01R-1849-01	Primary Tumor	Brain, NOS	29	2003	black or african american	male	not reported	Dead	49	1954	29	2003
TCGA-12-5299-01A-02R-1849-01	Primary Tumor	Brain, NOS	98	2009	white	female	not hispanic or latino	Dead	56	1953	98	2009
TCGA-12-5295-01A-01R-1849-01	Primary Tumor	Brain, NOS	399	2008	white	female	not hispanic or latino	Dead	60	1948	454	2009
TCGA-12-3653-01A-01R-1849-01	Primary Tumor	Brain, NOS	357	2008	white	female	not hispanic or latino	Dead	34	1974	442	2009
TCGA-12-3652-01A-01R-1849-01	Primary Tumor	Brain, NOS	1050	2003	white	male	not hispanic or latino	Dead	60	1943	1062	2005
TCGA-12-3650-01A-01R-1849-01	Primary Tumor	Brain, NOS	333	2008	white	male	not hispanic or latino	Dead	46	1962	333	2008
TCGA-12-1597-01B-01R-1849-01	Primary Tumor	Brain, NOS	427	2002	white	female	not hispanic or latino	Dead	62	1940	675	2003
TCGA-12-0821-01A-01R-1849-01	Primary Tumor	Brain, NOS	323	1998	white	male	not hispanic or latino	Dead	62	1936	323	1998
TCGA-12-0618-01A-01R-1849-01	Primary Tumor	Brain, NOS	50	2003	white	male	not hispanic or latino	Dead	49	1954	395	2004
TCGA-12-0616-01A-01R-1849-01	Primary Tumor	Brain, NOS	439	2006	white	female	not hispanic or latino	Dead	36	1970	448	2007
TCGA-08-0386-01A-01R-1849-01	Primary Tumor	Brain, NOS	478	2005	white	male	not hispanic or latino	Dead	74	1931	548	2006
TCGA-06-AABW-11A-31R-A36H-07	Solid Tissue Normal
TCGA-06-5859-01A-01R-1849-01	Primary Tumor	Brain, NOS	139	2011	white	male	not hispanic or latino	Alive	63	1948
TCGA-06-5858-01A-01R-1849-01	Primary Tumor	Brain, NOS	187	2010	white	female	not hispanic or latino	Alive	45	1965
TCGA-06-5856-01A-01R-1849-01	Primary Tumor	Brain, NOS	114	2010	white	male	not hispanic or latino	Dead	58	1952	114	2010
TCGA-06-5418-01A-01R-1849-01	Primary Tumor	Brain, NOS	83	2010	white	female	not hispanic or latino	Dead	75	1935	83	2010
TCGA-06-5417-01A-01R-1849-01	Primary Tumor	Brain, NOS	155	2010	white	female	not hispanic or latino	Alive	45	1965
TCGA-06-5416-01A-01R-1849-01	Primary Tumor	Brain, NOS	204	2010	white	female	not hispanic or latino	Alive	23	1987
TCGA-06-5414-01A-01R-1849-01	Primary Tumor	Brain, NOS	273	2010	white	male	not hispanic or latino	Alive	61	1949
TCGA-06-5413-01A-01R-1849-01	Primary Tumor	Brain, NOS	268	2010	white	male	not hispanic or latino	Alive	67	1943
TCGA-06-5412-01A-01R-1849-01	Primary Tumor	Brain, NOS	138	2010	white	female	not hispanic or latino	Dead	78	1932	138	2010
TCGA-06-5411-01A-01R-1849-01	Primary Tumor	Brain, NOS	254	2010	white	male	not hispanic or latino	Dead	51	1959	254	2010
TCGA-06-5410-01A-01R-1849-01	Primary Tumor	Brain, NOS	108	2010	white	female	not hispanic or latino	Dead	72	1938	108	2010
TCGA-06-5408-01A-01R-1849-01	Primary Tumor	Brain, NOS	342	2009	white	female	not hispanic or latino	Dead	54	1955	357	2009
TCGA-06-2570-01A-01R-1849-01	Primary Tumor	Brain, NOS	958	2009	white	female	not hispanic or latino	Alive	21	1988
TCGA-06-2569-01A-01R-1849-01	Primary Tumor	Brain, NOS	13	2009	black or african american	female	not hispanic or latino	Alive	24	1985
TCGA-06-2567-01A-01R-1849-01	Primary Tumor	Brain, NOS	133	2009	white	male	not hispanic or latino	Dead	65	1944	133	2009
TCGA-06-2565-01A-01R-1849-01	Primary Tumor	Brain, NOS	207	2009	asian	male	not hispanic or latino	Dead	59	1950	506
TCGA-06-2564-01A-01R-1849-01	Primary Tumor	Brain, NOS	181	2009	white	male	not hispanic or latino	Alive	50	1959
TCGA-06-2563-01A-01R-1849-01	Primary Tumor	Brain, NOS	932	2009	white	female	not hispanic or latino	Alive	72	1937
TCGA-06-2562-01A-01R-1849-01	Primary Tumor	Brain, NOS	86	2009	white	male	not hispanic or latino	Dead	81	1928	382
TCGA-06-2561-01A-02R-1849-01	Primary Tumor	Brain, NOS	282	2009	white	female	not hispanic or latino	Dead	53	1956	537
TCGA-06-2559-01A-01R-1849-01	Primary Tumor	Brain, NOS	150	2009	white	male	not hispanic or latino	Dead	83	1926	150	2009
TCGA-06-2558-01A-01R-1849-01	Primary Tumor	Brain, NOS	23	2008	white	female	not hispanic or latino	Dead	75	1933	380	2009
TCGA-06-2557-01A-01R-1849-01	Primary Tumor	Brain, NOS	33	2008	black or african american	male	not hispanic or latino	Dead	76	1932	33	2008
TCGA-06-1804-01A-01R-1849-01	Primary Tumor	Brain, NOS	414	2009	white	female	not hispanic or latino	Dead	81	1928	414	2010
TCGA-06-0882-01A-01R-1849-01	Primary Tumor	Brain, NOS	165	2008	white	male	not hispanic or latino	Dead	30	1978	632
TCGA-06-0878-01A-01R-1849-01	Primary Tumor	Brain, NOS	218	2008	white	male	not hispanic or latino	Alive	74	1934
TCGA-06-0750-01A-01R-1849-01	Primary Tumor	Brain, NOS	28	2008	white	male	not hispanic or latino	Dead	43	1965	28	2008
TCGA-06-0749-01A-01R-1849-01	Primary Tumor	Brain, NOS	66	2008	black or african american	male	not hispanic or latino	Dead	50	1958	82	2008
TCGA-06-0747-01A-01R-1849-01	Primary Tumor	Brain, NOS	82	2007	white	male	not hispanic or latino	Dead	53	1954	82	2007
TCGA-06-0745-01A-01R-1849-01	Primary Tumor	Brain, NOS	164	2007	white	male	not hispanic or latino	Dead	59	1948	239	2007
TCGA-06-0744-01A-01R-1849-01	Primary Tumor	Brain, NOS	595	2007	white	male	not hispanic or latino	Dead	66	1941	1426
TCGA-06-0743-01A-01R-1849-01	Primary Tumor	Brain, NOS	679	2006	white	male	not hispanic or latino	Dead	69	1937	803
TCGA-06-0686-01A-01R-1849-01	Primary Tumor	Brain, NOS	286	2008	white	male	not hispanic or latino	Dead	53	1955	432
TCGA-06-0681-11A-41R-A36H-07	Solid Tissue Normal
TCGA-06-0680-11A-32R-A36H-07	Solid Tissue Normal
TCGA-06-0678-11A-32R-A36H-07	Solid Tissue Normal
TCGA-06-0675-11A-32R-A36H-07	Solid Tissue Normal
TCGA-06-0649-01B-01R-1849-01	Primary Tumor	Brain, NOS	62	2007	black or african american	female	not hispanic or latino	Dead	73	1934	64	2007
TCGA-06-0646-01A-01R-1849-01	Primary Tumor	Brain, NOS	136	2007	white	male	not hispanic or latino	Dead	60	1947	175	2007
TCGA-06-0645-01A-01R-1849-01	Primary Tumor	Brain, NOS	98	2007	white	female	not hispanic or latino	Dead	55	1952	175	2007
TCGA-06-0644-01A-02R-1849-01	Primary Tumor	Brain, NOS	375	2007	black or african american	male	not hispanic or latino	Dead	71	1936	384
TCGA-06-0238-01A-02R-1849-01	Primary Tumor	Brain, NOS	359	2007	white	male	not hispanic or latino	Dead	46	1961	405	2008
TCGA-06-0219-01A-01R-1849-01	Primary Tumor	Brain, NOS	11	2000	white	male	not hispanic or latino	Dead	67	1933	22	2000
TCGA-06-0211-01B-01R-1849-01	Primary Tumor	Brain, NOS	360	1997	white	male	not hispanic or latino	Dead	47	1950	360	1997
TCGA-06-0210-01A-01R-1849-01	Primary Tumor	Brain, NOS	151	1997	white	female	not hispanic or latino	Dead	72	1925	225	1997
TCGA-06-0190-01A-01R-1849-01	Primary Tumor	Brain, NOS	313	2006	white	male	not hispanic or latino	Dead	62	1944	317	2006
TCGA-06-0187-01A-01R-1849-01	Primary Tumor	Brain, NOS	801	2006	white	male	not hispanic or latino	Dead	69	1937	828	2008
TCGA-06-0184-01A-01R-1849-01	Primary Tumor	Brain, NOS	1228	2005	white	male	not hispanic or latino	Dead	63	1942	2126
TCGA-06-0178-01A-01R-1849-01	Primary Tumor	Brain, NOS	1642	2004	white	male	not hispanic or latino	Dead	38	1966	2681
TCGA-06-0174-01A-01R-1849-01	Primary Tumor	Brain, NOS	67	2003	white	male	not hispanic or latino	Dead	54	1949	98	2003
TCGA-06-0168-01A-01R-1849-01	Primary Tumor	Brain, NOS	579	2002	white	female	not hispanic or latino	Dead	59	1943	598	2003
TCGA-06-0158-01A-01R-1849-01	Primary Tumor	Brain, NOS	166	1998	white	male	not hispanic or latino	Dead	73	1925	329	1998
TCGA-06-0157-01A-01R-1849-01	Primary Tumor	Brain, NOS	97	1998	white	female	not hispanic or latino	Dead	63	1935	97	1998
TCGA-06-0156-01A-03R-1849-01	Primary Tumor	Brain, NOS	164	1998	white	male	not hispanic or latino	Dead	57	1941	178	1998
TCGA-06-0141-01A-01R-1849-01	Primary Tumor	Brain, NOS	280	2000	white	male	not hispanic or latino	Dead	62	1938	313	2000
TCGA-06-0139-01A-01R-1849-01	Primary Tumor	Brain, NOS	327	2006	white	male	not hispanic or latino	Dead	40	1966	362	2006
TCGA-06-0138-01A-02R-1849-01	Primary Tumor	Brain, NOS	674	2004	white	male	not hispanic or latino	Dead	43	1961	737	2006
TCGA-06-0132-01A-02R-1849-01	Primary Tumor	Brain, NOS	570	2007	white	male	not hispanic or latino	Dead	49	1958	771	2009
TCGA-06-0130-01A-01R-1849-01	Primary Tumor	Brain, NOS	320	2003	white	male	not hispanic or latino	Dead	54	1949	394	2004
TCGA-06-0129-01A-01R-1849-01	Primary Tumor	Brain, NOS	989	2002	asian	male	not hispanic or latino	Dead	30	1972	1024	2004
TCGA-06-0125-01A-01R-1849-01	Primary Tumor	Brain, NOS	1439	2001	white	female	not hispanic or latino	Dead	63	1938	1448	2004
TCGA-02-2486-01A-01R-1849-01	Primary Tumor	Brain, NOS	493	2008	white	male	not hispanic or latino	Dead	64	1944	618
TCGA-02-2485-01A-01R-1849-01	Primary Tumor	Brain, NOS	470	2009	black or african american	male	not hispanic or latino	Alive	53	1956
TCGA-02-2483-01A-01R-1849-01	Primary Tumor	Brain, NOS	466	2008	asian	male	not hispanic or latino	Alive	43	1965
TCGA-02-0055-01A-01R-1849-01	Primary Tumor	Brain, NOS	76	2005	white	female	not hispanic or latino	Dead	62	1943	76	2005
TCGA-02-0047-01A-01R-1849-01	Primary Tumor	Brain, NOS	448	2005	white	male	not hispanic or latino	Dead	78	1927	448	2006

## Sheet: CGGA_325
CGGA_ID	PRS_type	Histology	Grade	Gender	Age	OS	Censor (alive=0; dead=1)	Radio_status (treated=1;un-treated=0)	Chemo_status (TMZ treated=1;un-treated=0)	IDH_mutation_status	1p19q_codeletion_status	MGMTp_methylation_status
CGGA_D57	Primary	GBM	WHO IV	Male	40	766	1	1	1	Wildtype	Non-codel	NA
CGGA_D37	Primary	GBM	WHO IV	Male	55	965	1	1	1	Wildtype	Non-codel	un-methylated
CGGA_D35	Primary	GBM	WHO IV	Female	68	661	1	1	0	Wildtype	Non-codel	methylated
CGGA_D30	Primary	GBM	WHO IV	Male	70	215	1	1	0	Wildtype	Non-codel	NA
CGGA_D09	Primary	GBM	WHO IV	Male	57	233	1	1	0	Wildtype	Non-codel	un-methylated
CGGA_D03	Primary	GBM	WHO IV	Male	44	423	1	1	1	Wildtype	Non-codel	methylated
CGGA_902	Primary	GBM	WHO IV	Male	54	193	1	NA	NA	Wildtype	Non-codel	un-methylated
CGGA_878	Primary	GBM	WHO IV	Male	42	863	1	0	1	Wildtype	Non-codel	un-methylated
CGGA_876	Primary	GBM	WHO IV	Female	60	159	1	NA	NA	Wildtype	Non-codel	un-methylated
CGGA_859	Primary	GBM	WHO IV	Male	56	387	1	1	0	Wildtype	Non-codel	un-methylated
CGGA_850	Primary	GBM	WHO IV	Female	52	564	0	0	0	Wildtype	Non-codel	un-methylated
CGGA_848	Primary	GBM	WHO IV	Female	54	239	0	1	1	Wildtype	Non-codel	un-methylated
CGGA_842	Primary	GBM	WHO IV	Female	63	204	1	1	1	Wildtype	Non-codel	un-methylated
CGGA_837	Primary	GBM	WHO IV	Male	57	432	1	1	1	Wildtype	Non-codel	methylated
CGGA_808	Primary	GBM	WHO IV	Male	38	1167	0	1	1	Wildtype	Non-codel	un-methylated
CGGA_804	Primary	GBM	WHO IV	Female	53	614	0	1	1	Wildtype	Non-codel	methylated
CGGA_802	Primary	GBM	WHO IV	Male	42	681	1	1	1	Wildtype	Non-codel	un-methylated
CGGA_789	Primary	GBM	WHO IV	Male	50	345	1	1	0	Wildtype	Non-codel	un-methylated
CGGA_782	Primary	GBM	WHO IV	Male	60	289	1	1	0	Wildtype	Non-codel	un-methylated
CGGA_761	Primary	GBM	WHO IV	Male	45	1840	1	1	0	Mutant	Non-codel	methylated
CGGA_759	Primary	GBM	WHO IV	Male	30	1263	1	1	0	Mutant	Non-codel	methylated
CGGA_747	Primary	GBM	WHO IV	Male	29	970	1	1	1	Mutant	Non-codel	methylated
CGGA_731	Primary	GBM	WHO IV	Male	50	503	1	1	0	Wildtype	Non-codel	un-methylated
CGGA_710	Primary	GBM	WHO IV	Male	41	660	1	0	1	Mutant	Non-codel	methylated
CGGA_700	Primary	GBM	WHO IV	Female	24	170	0	1	1	Mutant	Non-codel	methylated
CGGA_680	Primary	GBM	WHO IV	Male	44	2373	1	1	1	Wildtype	Non-codel	un-methylated
CGGA_679	Primary	GBM	WHO IV	Female	63	263	1	1	0	Wildtype	Non-codel	methylated
CGGA_676	Primary	GBM	WHO IV	Male	60	376	1	1	1	Wildtype	Non-codel	un-methylated
CGGA_658	Primary	GBM	WHO IV	Male	55	372	1	1	1	Wildtype	Non-codel	methylated
CGGA_604	Primary	GBM	WHO IV	Male	46	381	1	1	1	Wildtype	Non-codel	methylated
CGGA_525	Primary	GBM	WHO IV	Male	61	138	1	1	0	Wildtype	Non-codel	methylated
CGGA_499	Primary	GBM	WHO IV	Male	51	122	1	1	0	Wildtype	Non-codel	methylated
CGGA_494	Primary	GBM	WHO IV	Female	58	4435	0	1	1	Wildtype	Non-codel	methylated
CGGA_491	Primary	GBM	WHO IV	Female	36	1074	1	1	1	Mutant	Non-codel	methylated
CGGA_483	Primary	GBM	WHO IV	Female	59	277	1	1	1	Wildtype	Non-codel	un-methylated
CGGA_413	Primary	GBM	WHO IV	Male	54	183	0	1	1	Wildtype	Non-codel	un-methylated
CGGA_342	Primary	GBM	WHO IV	Female	49	500	1	1	1	Wildtype	NA	methylated
CGGA_274	Primary	GBM	WHO IV	Female	55	610	0	1	1	Wildtype	Non-codel	un-methylated
CGGA_1409	Primary	GBM	WHO IV	Female	24	2727	0	0	1	Mutant	Non-codel	un-methylated
CGGA_1384	Primary	GBM	WHO IV	Female	39	191	1	1	1	Mutant	Non-codel	methylated
CGGA_1342	Primary	GBM	WHO IV	Male	47	186	1	1	1	Wildtype	Non-codel	un-methylated
CGGA_1338	Primary	GBM	WHO IV	Female	61	1122	1	1	1	Wildtype	Non-codel	methylated
CGGA_1332	Primary	GBM	WHO IV	Female	55	510	0	0	1	Wildtype	Non-codel	methylated
CGGA_1320	Primary	GBM	WHO IV	Male	19	59	1	0	1	Wildtype	Non-codel	un-methylated
CGGA_1314	Primary	GBM	WHO IV	Female	27	172	1	0	0	Mutant	Non-codel	methylated
CGGA_1313	Primary	GBM	WHO IV	Male	42	379	1	1	1	Wildtype	Non-codel	un-methylated
CGGA_1299	Primary	GBM	WHO IV	Male	54	550	1	1	1	Wildtype	Non-codel	un-methylated
CGGA_1287	Primary	GBM	WHO IV	Male	29	533	1	1	1	Mutant	Non-codel	un-methylated
CGGA_1275	Primary	GBM	WHO IV	Male	70	183	1	1	1	Wildtype	Non-codel	un-methylated
CGGA_1270	Primary	GBM	WHO IV	Female	60	188	1	1	1	Wildtype	Non-codel	un-methylated
CGGA_1258	Primary	GBM	WHO IV	Male	42	114	1	0	0	Wildtype	Non-codel	un-methylated
CGGA_1251	Primary	GBM	WHO IV	Female	42	272	1	1	1	Wildtype	Non-codel	un-methylated
CGGA_1240	Primary	GBM	WHO IV	Male	33	19	1	0	0	Wildtype	Non-codel	un-methylated
CGGA_1237	Primary	GBM	WHO IV	Male	62	296	1	1	1	Wildtype	Non-codel	un-methylated
CGGA_1234	Primary	GBM	WHO IV	Male	32	705	1	1	1	Wildtype	Non-codel	un-methylated
CGGA_1224	Primary	GBM	WHO IV	Male	57	271	1	1	1	Wildtype	Non-codel	un-methylated
CGGA_1219	Primary	GBM	WHO IV	Female	57	2120	1	1	1	Mutant	Non-codel	methylated
CGGA_1216	Primary	GBM	WHO IV	Male	44	312	1	1	1	Wildtype	Non-codel	methylated
CGGA_1214	Primary	GBM	WHO IV	Female	49	604	1	1	1	Wildtype	Non-codel	methylated
CGGA_1180	Primary	GBM	WHO IV	Female	48	1226	0	1	1	Wildtype	Non-codel	un-methylated
CGGA_1171	Primary	GBM	WHO IV	Male	40	412	1	1	0	Wildtype	Non-codel	methylated
CGGA_1139	Primary	GBM	WHO IV	Female	53	1196	1	1	1	Wildtype	Non-codel	methylated
CGGA_1124	Primary	GBM	WHO IV	Male	47	484	1	1	1	Wildtype	Non-codel	un-methylated
CGGA_1114	Primary	GBM	WHO IV	Male	53	460	1	1	1	Wildtype	Non-codel	un-methylated
CGGA_1109	Primary	GBM	WHO IV	Male	42	1348	1	NA	NA	Wildtype	Non-codel	un-methylated
CGGA_1091	Primary	GBM	WHO IV	Female	51	1116	1	1	1	Wildtype	Non-codel	methylated
CGGA_1083	Primary	GBM	WHO IV	Male	59	450	1	1	1	Wildtype	Non-codel	un-methylated
CGGA_1077	Primary	GBM	WHO IV	Male	47	591	1	1	0	Wildtype	Non-codel	un-methylated
CGGA_1074	Primary	GBM	WHO IV	Male	50	86	1	1	1	Wildtype	Non-codel	methylated
CGGA_1073	Primary	GBM	WHO IV	Female	42	270	1	1	1	Wildtype	Non-codel	un-methylated
CGGA_1072	Primary	GBM	WHO IV	Male	26	1090	1	1	1	Wildtype	Non-codel	un-methylated
CGGA_1070	Primary	GBM	WHO IV	Male	37	333	1	1	1	Wildtype	Non-codel	un-methylated
CGGA_1053	Primary	GBM	WHO IV	Female	63	370	1	1	1	Wildtype	Non-codel	un-methylated
CGGA_1049	Primary	GBM	WHO IV	Male	58	809	1	1	1	Wildtype	Non-codel	un-methylated
CGGA_1045	Primary	GBM	WHO IV	Male	79	348	1	1	1	Wildtype	Non-codel	un-methylated
CGGA_1039	Primary	GBM	WHO IV	Male	40	727	1	0	1	Wildtype	Non-codel	methylated
CGGA_1035	Primary	GBM	WHO IV	Female	60	567	1	1	0	Wildtype	Non-codel	methylated
CGGA_1026	Primary	GBM	WHO IV	Male	57	1570	1	1	1	Wildtype	Non-codel	methylated
CGGA_1024	Primary	GBM	WHO IV	Male	64	3074	1	1	1	Wildtype	Non-codel	methylated
CGGA_1023	Primary	GBM	WHO IV	Female	56	681	1	1	1	Wildtype	Non-codel	un-methylated
CGGA_1015	Primary	GBM	WHO IV	Male	62	164	1	1	0	Wildtype	Non-codel	un-methylated
CGGA_1011	Primary	GBM	WHO IV	Female	46	109	1	1	0	Wildtype	Non-codel	un-methylated
CGGA_1008	Primary	GBM	WHO IV	Female	54	315	1	1	1	Wildtype	Non-codel	un-methylated
CGGA_1007	Primary	GBM	WHO IV	Female	57	345	1	1	1	Wildtype	Non-codel	un-methylated
CGGA_1001	Primary	GBM	WHO IV	Male	11	3817	0	0	1	Wildtype	Non-codel	un-methylated

## Sheet: CGGA_693
CGGA_ID	PRS_type	Histology	Grade	Gender	Age	OS	Censor (alive=0; dead=1)	Radio_status (treated=1;un-treated=0)	Chemo_status (TMZ treated=1;un-treated=0)	IDH_mutation_status	1p19q_codeletion_status	MGMTp_methylation_status
CGGA_P609	Primary	GBM	WHO IV	Female	19	726	0	1	1	Wildtype	Non-codel	un-methylated
CGGA_P28	Primary	GBM	WHO IV	Male	61	107	1	0	0	Wildtype	Non-codel	NA
CGGA_P25	Primary	GBM	WHO IV	Male	64	147	1	1	1	Wildtype	NA	NA
CGGA_P22	Primary	GBM	WHO IV	Male	62	406	1	1	1	Wildtype	Non-codel	NA
CGGA_P205	Primary	GBM	WHO IV	Male	66	583	1	1	1	Wildtype	NA	NA
CGGA_P180	Primary	GBM	WHO IV	Male	47	260	1	1	1	Mutant	NA	NA
CGGA_P178	Primary	GBM	WHO IV	Female	52	1442	0	1	1	Wildtype	NA	methylated
CGGA_P164	Primary	GBM	WHO IV	Male	27	1553	0	1	1	Wildtype	NA	NA
CGGA_P160	Primary	GBM	WHO IV	Female	72	219	1	1	1	Wildtype	Non-codel	NA
CGGA_P15	Primary	GBM	WHO IV	Male	49	723	1	1	1	NA	Non-codel	NA
CGGA_P143	Primary	GBM	WHO IV	Female	66	261	1	1	1	Wildtype	Non-codel	NA
CGGA_P136	Primary	GBM	WHO IV	Female	41	842	1	1	1	Wildtype	NA	NA
CGGA_P116	Primary	GBM	WHO IV	Male	58	305	1	1	NA	Wildtype	NA	NA
CGGA_P112	Primary	GBM	WHO IV	Male	65	834	1	1	1	Wildtype	Non-codel	NA
CGGA_P102	Primary	GBM	WHO IV	Male	30	1269	1	1	1	Mutant	Non-codel	NA
CGGA_P100	Primary	GBM	WHO IV	Male	67	268	1	NA	NA	Wildtype	Non-codel	NA
CGGA_831	Primary	GBM	WHO IV	Female	55	546	1	1	1	Wildtype	Non-codel	un-methylated
CGGA_509	Primary	GBM	WHO IV	Male	38	623	1	1	0	Wildtype	Non-codel	un-methylated
CGGA_1901	Primary	GBM	WHO IV	Male	60	540	1	1	1	Wildtype	Non-codel	methylated
CGGA_1870	Primary	GBM	WHO IV	Male	62	1556	0	1	1	Mutant	Codel	un-methylated
CGGA_1866	Primary	GBM	WHO IV	Male	68	127	1	1	1	Wildtype	Non-codel	un-methylated
CGGA_1840	Primary	GBM	WHO IV	Female	58	1179	0	1	1	Wildtype	Non-codel	methylated
CGGA_1833	Primary	GBM	WHO IV	Female	60	494	1	1	1	Wildtype	Non-codel	methylated
CGGA_1826	Primary	GBM	WHO IV	Female	70	44	1	0	0	Wildtype	Non-codel	methylated
CGGA_1819	Primary	GBM	WHO IV	Male	55	1005	1	0	1	Wildtype	Non-codel	methylated
CGGA_1817	Primary	GBM	WHO IV	Female	72	399	1	1	1	Wildtype	Non-codel	methylated
CGGA_1812	Primary	GBM	WHO IV	Male	65	780	1	NA	NA	Wildtype	Non-codel	un-methylated
CGGA_1807	Primary	GBM	WHO IV	Female	65	247	1	NA	NA	Wildtype	Non-codel	methylated
CGGA_1780	Primary	GBM	WHO IV	Female	57	1826	0	0	1	Wildtype	NA	NA
CGGA_1769	Primary	GBM	WHO IV	Female	49	1854	0	0	1	Wildtype	Non-codel	methylated
CGGA_1767	Primary	GBM	WHO IV	Male	63	86	1	0	0	Wildtype	NA	methylated
CGGA_1764	Primary	GBM	WHO IV	Male	33	710	1	1	1	Mutant	Non-codel	un-methylated
CGGA_1758	Primary	GBM	WHO IV	Female	45	414	1	1	1	Wildtype	Non-codel	methylated
CGGA_1750	Primary	GBM	WHO IV	Female	52	250	1	1	1	Wildtype	Non-codel	methylated
CGGA_1749	Primary	GBM	WHO IV	Female	44	401	1	1	1	Wildtype	Non-codel	un-methylated
CGGA_1744	Primary	GBM	WHO IV	Male	51	1936	0	1	1	NA	Non-codel	methylated
CGGA_1740	Primary	GBM	WHO IV	Female	50	363	1	0	0	Wildtype	Non-codel	methylated
CGGA_1736	Primary	GBM	WHO IV	Female	57	938	1	1	1	Wildtype	Non-codel	un-methylated
CGGA_1735	Primary	GBM	WHO IV	Male	54	813	1	1	1	Wildtype	Non-codel	un-methylated
CGGA_1728	Primary	GBM	WHO IV	Male	45	917	1	1	1	Mutant	Non-codel	un-methylated
CGGA_1727	Primary	GBM	WHO IV	Male	48	1980	0	1	1	Mutant	Non-codel	un-methylated
CGGA_1722	Primary	GBM	WHO IV	Female	60	349	1	1	1	Wildtype	NA	un-methylated
CGGA_1713	Primary	GBM	WHO IV	Male	62	332	1	1	1	Wildtype	Non-codel	methylated
CGGA_1709	Primary	GBM	WHO IV	Male	47	415	1	1	1	Wildtype	Non-codel	un-methylated
CGGA_1708	Primary	GBM	WHO IV	Female	54	1122	1	1	1	Wildtype	Non-codel	methylated
CGGA_1706	Primary	GBM	WHO IV	Male	60	2068	0	1	1	Wildtype	Non-codel	NA
CGGA_1699	Primary	GBM	WHO IV	Female	41	2088	0	0	1	Mutant	NA	un-methylated
CGGA_1698	Primary	GBM	WHO IV	Female	55	388	1	0	0	Wildtype	Non-codel	methylated
CGGA_1694	Primary	GBM	WHO IV	Male	55	624	1	1	1	Wildtype	Non-codel	un-methylated
CGGA_1690	Primary	GBM	WHO IV	Male	60	592	1	1	1	Wildtype	Non-codel	un-methylated
CGGA_1687	Primary	GBM	WHO IV	Male	14	2118	0	1	1	Wildtype	Non-codel	un-methylated
CGGA_1681	Primary	GBM	WHO IV	Female	58	346	1	1	1	Wildtype	Codel	methylated
CGGA_1678	Primary	GBM	WHO IV	Male	51	657	1	1	1	Wildtype	NA	methylated
CGGA_1666	Primary	GBM	WHO IV	Male	60	249	1	1	1	Wildtype	NA	methylated
CGGA_1650	Primary	GBM	WHO IV	Male	36	1283	1	1	1	Mutant	Non-codel	methylated
CGGA_1644	Primary	GBM	WHO IV	Male	48	173	1	1	1	Wildtype	Non-codel	methylated
CGGA_1635	Primary	GBM	WHO IV	Female	43	332	1	1	1	Wildtype	NA	un-methylated
CGGA_1634	Primary	GBM	WHO IV	Female	26	366	1	0	0	Wildtype	Non-codel	methylated
CGGA_1626	Primary	GBM	WHO IV	Male	66	696	1	1	1	Wildtype	Non-codel	un-methylated
CGGA_1613	Primary	GBM	WHO IV	Male	53	250	0	1	1	Wildtype	Non-codel	methylated
CGGA_1612	Primary	GBM	WHO IV	Male	68	718	1	1	1	Wildtype	Non-codel	un-methylated
CGGA_1601	Primary	GBM	WHO IV	Male	66	710	1	1	1	Wildtype	Non-codel	methylated
CGGA_1597	Primary	GBM	WHO IV	Male	58	174	1	1	0	Wildtype	Non-codel	methylated
CGGA_1596	Primary	GBM	WHO IV	Male	63	205	1	1	1	Wildtype	Non-codel	methylated
CGGA_1595	Primary	GBM	WHO IV	Female	34	2363	0	1	1	NA	Non-codel	un-methylated
CGGA_1586	Primary	GBM	WHO IV	Female	55	232	1	1	1	Wildtype	Non-codel	un-methylated
CGGA_1571	Primary	GBM	WHO IV	Female	43	412	0	1	1	Mutant	Non-codel	methylated
CGGA_1564	Primary	GBM	WHO IV	Male	48	190	1	1	1	Wildtype	Non-codel	un-methylated
CGGA_1560	Primary	GBM	WHO IV	Female	35	459	1	1	1	Mutant	Non-codel	methylated
CGGA_1559	Primary	GBM	WHO IV	Male	63	603	1	0	1	Mutant	Codel	methylated
CGGA_1551	Primary	GBM	WHO IV	Female	50	347	1	1	1	NA	Non-codel	un-methylated
CGGA_1548	Primary	GBM	WHO IV	Male	53	1054	1	1	1	Wildtype	Non-codel	un-methylated
CGGA_1546	Primary	GBM	WHO IV	Male	56	223	1	0	1	Wildtype	Non-codel	un-methylated
CGGA_1543	Primary	GBM	WHO IV	Male	57	723	1	1	0	Mutant	Non-codel	un-methylated
CGGA_1542	Primary	GBM	WHO IV	Male	26	184	0	1	1	Mutant	NA	un-methylated
CGGA_1539	Primary	GBM	WHO IV	Male	61	2462	0	1	1	Mutant	Non-codel	methylated
CGGA_1537	Primary	GBM	WHO IV	Male	73	97	1	0	0	Wildtype	Non-codel	methylated
CGGA_1534	Primary	GBM	WHO IV	Female	58	27	1	0	0	Mutant	Non-codel	un-methylated
CGGA_1529	Primary	GBM	WHO IV	Male	63	583	1	NA	NA	Wildtype	Non-codel	un-methylated
CGGA_1521	Primary	GBM	WHO IV	Female	63	205	1	1	1	Wildtype	Non-codel	methylated
CGGA_1503	Primary	GBM	WHO IV	Male	47	777	1	1	1	Wildtype	NA	un-methylated
CGGA_1501	Primary	GBM	WHO IV	Male	58	222	1	1	1	NA	Non-codel	methylated
CGGA_1500	Primary	GBM	WHO IV	Female	45	108	1	1	1	Wildtype	Non-codel	un-methylated
CGGA_1494	Primary	GBM	WHO IV	Male	21	269	1	1	1	Wildtype	NA	methylated
CGGA_1491	Primary	GBM	WHO IV	Male	29	246	1	1	1	Mutant	Non-codel	un-methylated
CGGA_1486	Primary	GBM	WHO IV	Male	45	184	1	1	1	Wildtype	NA	methylated
CGGA_1481	Primary	GBM	WHO IV	Male	55	131	1	0	0	Wildtype	NA	methylated
CGGA_1478	Primary	GBM	WHO IV	Female	72	542	1	1	1	Wildtype	Non-codel	methylated
CGGA_1476	Primary	GBM	WHO IV	Female	53	299	1	0	0	Wildtype	Non-codel	methylated
CGGA_1472	Primary	GBM	WHO IV	Male	34	1025	1	0	0	NA	Non-codel	methylated
CGGA_1467	Primary	GBM	WHO IV	Male	58	866	1	1	0	Mutant	NA	un-methylated
CGGA_1462	Primary	GBM	WHO IV	Male	49	174	1	1	1	Wildtype	Non-codel	methylated
CGGA_1461	Primary	GBM	WHO IV	Female	60	226	1	1	1	Wildtype	Non-codel	un-methylated
CGGA_1457	Primary	GBM	WHO IV	Male	60	312	1	1	1	Wildtype	Non-codel	methylated
CGGA_1452	Primary	GBM	WHO IV	Male	53	468	1	1	1	Wildtype	Non-codel	methylated
CGGA_1451	Primary	GBM	WHO IV	Female	45	438	1	1	1	Wildtype	Non-codel	un-methylated
CGGA_1444	Primary	GBM	WHO IV	Female	68	378	1	1	1	Wildtype	Non-codel	methylated
CGGA_1441	Primary	GBM	WHO IV	Male	70	1882	1	1	1	Wildtype	Non-codel	methylated
CGGA_1433	Primary	GBM	WHO IV	Female	72	394	1	1	1	Wildtype	Non-codel	un-methylated
CGGA_1426	Primary	GBM	WHO IV	Female	50	133	1	1	1	Wildtype	Non-codel	un-methylated
CGGA_1425	Primary	GBM	WHO IV	Female	22	640	1	1	1	Wildtype	Codel	methylated
CGGA_1422	Primary	GBM	WHO IV	Male	76	204	1	1	1	Wildtype	NA	un-methylated
CGGA_1420	Primary	GBM	WHO IV	Male	60	364	1	1	1	Wildtype	Non-codel	methylated
CGGA_1418	Primary	GBM	WHO IV	Female	73	287	1	1	1	Wildtype	NA	un-methylated
CGGA_1410	Primary	GBM	WHO IV	Female	27	825	1	1	1	Wildtype	Non-codel	methylated
CGGA_1403	Primary	GBM	WHO IV	Female	43	679	1	1	1	Wildtype	Non-codel	methylated
CGGA_1402	Primary	GBM	WHO IV	Male	30	2742	0	1	1	Wildtype	Non-codel	methylated
CGGA_1392	Primary	GBM	WHO IV	Male	62	473	1	1	1	Wildtype	Non-codel	un-methylated
CGGA_1391	Primary	GBM	WHO IV	Male	62	426	0	1	1	Wildtype	Non-codel	un-methylated
CGGA_139	Primary	GBM	WHO IV	Male	59	694	1	1	1	Mutant	Non-codel	un-methylated
CGGA_1382	Primary	GBM	WHO IV	Male	57	284	1	1	1	Wildtype	Non-codel	methylated
CGGA_1380	Primary	GBM	WHO IV	Male	46	291	1	1	1	Wildtype	Non-codel	methylated
CGGA_1378	Primary	GBM	WHO IV	Male	47	378	1	1	1	Wildtype	NA	un-methylated
CGGA_1371	Primary	GBM	WHO IV	Male	68	2791	0	1	1	Wildtype	Non-codel	methylated
CGGA_1365	Primary	GBM	WHO IV	Male	55	253	1	1	1	Wildtype	NA	methylated
CGGA_1354	Primary	GBM	WHO IV	Female	40	530	1	1	1	Wildtype	Non-codel	methylated
CGGA_1353	Primary	GBM	WHO IV	Male	65	1022	1	1	1	Wildtype	Non-codel	un-methylated
CGGA_1326	Primary	GBM	WHO IV	Male	45	322	1	1	0	Mutant	Non-codel	un-methylated
CGGA_1282	Primary	GBM	WHO IV	Female	33	1116	1	1	1	Wildtype	Non-codel	un-methylated
CGGA_1256	Primary	GBM	WHO IV	Female	52	2557	0	1	1	NA	Non-codel	methylated
CGGA_1236	Primary	GBM	WHO IV	Female	47	191	1	0	0	Wildtype	Non-codel	methylated
CGGA_1172	Primary	GBM	WHO IV	Female	36	3131	0	1	1	Mutant	Non-codel	methylated
CGGA_1142	Primary	GBM	WHO IV	Male	60	1005	1	1	1	Wildtype	Non-codel	un-methylated
CGGA_1138	Primary	GBM	WHO IV	Male	54	411	1	1	1	Wildtype	Non-codel	un-methylated
CGGA_1135	Primary	GBM	WHO IV	Male	40	1244	1	1	1	Wildtype	Non-codel	un-methylated
CGGA_1134	Primary	GBM	WHO IV	Female	56	59	1	0	1	Wildtype	Non-codel	methylated
CGGA_1106	Primary	GBM	WHO IV	Male	37	420	1	1	0	Wildtype	Non-codel	methylated
CGGA_1103	Primary	GBM	WHO IV	Female	35	585	1	1	1	Mutant	Non-codel	methylated
CGGA_1086	Primary	GBM	WHO IV	Female	65	1977	1	1	1	Wildtype	NA	methylated
CGGA_1075	Primary	GBM	WHO IV	Male	72	398	1	1	1	Wildtype	Non-codel	un-methylated
CGGA_1041	Primary	GBM	WHO IV	Male	58	3593	0	1	1	Wildtype	Non-codel	un-methylated
CGGA_1036	Primary	GBM	WHO IV	Male	41	806	1	1	1	Wildtype	Non-codel	methylated
CGGA_1017	Primary	GBM	WHO IV	Female	29	768	1	1	0	Wildtype	Non-codel	un-methylated

## Sheet: CGGA_Control
CGGA_ID
N489
N491
N494
N499
N505
N508
N509
N512
N530
N548
N557
N562
N573
N577
N588
N593
N597
N609
N775
N877

## Sheet: Significant_gene_pool
ensembl_gene_id	hgnc_symbol	Wich_mean			Common genes between Inetmodel gene pool vs Significant gene pool.	Type
ENSG00000278183	ABCC1	Cox_Unfav			ABCC3	Cox_Unfav
ENSG00000108846	ABCC3	Cox_Unfav			ANXA2	Cox_Unfav
ENSG00000099204	ABLIM1	Cox_Fav			ARRDC4	Cox_Unfav
ENSG00000075624	ACTB	Cox_Unfav			B3GNT9	Cox_Unfav
ENSG00000154734	ADAMTS1	Cox_Unfav			BCL2A1	Cox_Unfav
ENSG00000154734	ADAMTS1	DGE_Up			CD276	Cox_Unfav
ENSG00000158859	ADAMTS4	DGE_Up			CD44	Cox_Unfav
ENSG00000136378	ADAMTS7	Cox_Unfav			CD93	Cox_Unfav
ENSG00000178031	ADAMTSL1	Cox_Unfav			CHPF2	Cox_Unfav
ENSG00000143382	ADAMTSL4	Cox_Unfav			CHST2	Cox_Unfav
ENSG00000144843	ADPRH	Cox_Unfav			CHST6	Cox_Unfav
ENSG00000106546	AHR	Cox_Unfav			CLU	Cox_Unfav
ENSG00000106546	AHR	DGE_Up			COL1A1	Cox_Unfav
ENSG00000196139	AKR1C3	Cox_Fav			COL4A1	Cox_Unfav
ENSG00000006534	ALDH3B1	Cox_Unfav			COL6A3	DGE_Up
ENSG00000006534	ALDH3B1	DGE_Up			DIRAS3	Cox_Unfav
ENSG00000119523	ALG2	Cox_Unfav			DRAXIN	Cox_Unfav
ENSG00000214274	ANG	Cox_Unfav			EFEMP2	Cox_Unfav
ENSG00000167772	ANGPTL4	Cox_Unfav			ERLIN2	Cox_Unfav
ENSG00000176915	ANKLE2	Cox_Unfav			ERLIN2	DGE_Up
ENSG00000163297	ANTXR2	Cox_Unfav			FBLIM1	Cox_Unfav
ENSG00000182718	ANXA2	Cox_Unfav			GNA12	Cox_Unfav
ENSG00000152056	AP1S3	Cox_Unfav			HEXB	Cox_Unfav
ENSG00000198768	APCDD1L	DGE_Up			HRH1	Cox_Unfav
ENSG00000084234	APLP2	Cox_Unfav			IBSP	Cox_Unfav
ENSG00000109321	AREG	Cox_Unfav			ITGA3	Cox_Unfav
ENSG00000169379	ARL13B	Cox_Unfav			ITGA3	DGE_Up
ENSG00000138175	ARL3	Cox_Fav			ITGA5	Cox_Unfav
ENSG00000241685	ARPC1A	Cox_Unfav			LZTS1	Cox_Unfav
ENSG00000172995	ARPP21	Cox_Fav			MMP14	Cox_Unfav
ENSG00000137486	ARRB1	Cox_Fav			MT1F	Cox_Unfav
ENSG00000140450	ARRDC4	Cox_Unfav			PALLD	Cox_Unfav
ENSG00000180801	ARSJ	Cox_Unfav			PLOD3	Cox_Unfav
ENSG00000162772	ATF3	DGE_Up			PLOD3	DGE_Up
ENSG00000168874	ATOH8	Cox_Fav			PTX3	Cox_Unfav
ENSG00000133657	ATP13A3	Cox_Unfav			RAC1	Cox_Unfav
ENSG00000237172	B3GNT9	Cox_Unfav			RNASE2	Cox_Unfav
ENSG00000086062	B4GALT1	Cox_Unfav			S100A8	Cox_Unfav
ENSG00000182240	BACE2	Cox_Unfav			S100A9	Cox_Unfav
ENSG00000140379	BCL2A1	Cox_Unfav			SCARA3	Cox_Unfav
ENSG00000165626	BEND7	Cox_Fav			SH3BP2	Cox_Unfav
ENSG00000127325	BEST3	DGE_Down			SLC16A3	Cox_Unfav
ENSG00000177951	BET1L	Cox_Unfav			SLC20A1	Cox_Unfav
ENSG00000134107	BHLHE40	Cox_Unfav			SOCS3	Cox_Unfav
ENSG00000147439	BIN3	Cox_Unfav			THBS1	Cox_Unfav
ENSG00000168487	BMP1	Cox_Unfav			TNFRSF12A	Cox_Unfav
ENSG00000164713	BRI3	Cox_Unfav			TSPAN9	Cox_Unfav
ENSG00000082153	BZW1	Cox_Unfav			TSPAN9	DGE_Up
ENSG00000182326	C1S	Cox_Unfav
ENSG00000157617	C2CD2	Cox_Unfav
ENSG00000165118	C9orf64	Cox_Unfav
ENSG00000175544	CABP4	Cox_Unfav
ENSG00000164305	CASP3	Cox_Unfav
ENSG00000196954	CASP4	Cox_Unfav
ENSG00000153113	CAST	Cox_Unfav
ENSG00000105974	CAV1	Cox_Unfav
ENSG00000105971	CAV2	Cox_Unfav
ENSG00000102924	CBLN1	Cox_Fav
ENSG00000177352	CCDC71	Cox_Unfav
ENSG00000163249	CCNYL1	Cox_Unfav
ENSG00000156535	CD109	Cox_Unfav
ENSG00000174807	CD248	Cox_Unfav
ENSG00000103855	CD276	Cox_Unfav
ENSG00000026508	CD44	Cox_Unfav
ENSG00000125810	CD93	Cox_Unfav
ENSG00000163171	CDC42EP3	Cox_Unfav
ENSG00000163814	CDCP1	Cox_Unfav
ENSG00000163814	CDCP1	DGE_Up
ENSG00000148600	CDHR1	Cox_Fav
ENSG00000154240	CEP112	Cox_Unfav
ENSG00000205403	CFI	Cox_Unfav
ENSG00000123989	CHPF	Cox_Unfav
ENSG00000033100	CHPF2	Cox_Unfav
ENSG00000175040	CHST2	Cox_Unfav
ENSG00000183196	CHST6	Cox_Unfav
ENSG00000131873	CHSY1	Cox_Unfav
ENSG00000175505	CLCF1	Cox_Unfav
ENSG00000110852	CLEC2B	Cox_Unfav
ENSG00000258227	CLEC5A	Cox_Unfav
ENSG00000169504	CLIC4	Cox_Unfav
ENSG00000158258	CLSTN2	Cox_Fav
ENSG00000120885	CLU	Cox_Unfav
ENSG00000153551	CMTM7	Cox_Unfav
ENSG00000149970	CNKSR2	DGE_Down
ENSG00000197467	COL13A1	Cox_Unfav
ENSG00000108821	COL1A1	Cox_Unfav
ENSG00000164692	COL1A2	DGE_Up
ENSG00000187498	COL4A1	Cox_Unfav
ENSG00000130635	COL5A1	Cox_Unfav
ENSG00000142156	COL6A1	Cox_Unfav
ENSG00000142173	COL6A2	Cox_Unfav
ENSG00000163359	COL6A3	Cox_Unfav
ENSG00000163359	COL6A3	DGE_Up
ENSG00000144810	COL8A1	Cox_Unfav
ENSG00000005243	COPZ2	Cox_Unfav
ENSG00000115520	COQ10B	Cox_Unfav
ENSG00000108582	CPD	Cox_Unfav
ENSG00000104324	CPQ	Cox_Unfav
ENSG00000241258	CRCP	Cox_Unfav
ENSG00000105662	CRTC1	Cox_Fav
ENSG00000160213	CSTB	Cox_Unfav
ENSG00000183230	CTNNA3	Cox_Fav
ENSG00000064601	CTSA	Cox_Unfav
ENSG00000109861	CTSC	Cox_Unfav
ENSG00000109861	CTSC	DGE_Up
ENSG00000117984	CTSD	Cox_Unfav
ENSG00000174080	CTSF	Cox_Fav
ENSG00000135047	CTSL	Cox_Unfav
ENSG00000172543	CTSW	Cox_Unfav
ENSG00000101160	CTSZ	Cox_Unfav
ENSG00000101160	CTSZ	DGE_Up
ENSG00000055130	CUL1	Cox_Unfav
ENSG00000169245	CXCL10	Cox_Unfav
ENSG00000008283	CYB561	Cox_Unfav
ENSG00000114395	CYB561D2	Cox_Unfav
ENSG00000138061	CYP1B1	Cox_Unfav
ENSG00000186204	CYP4F12	DGE_Down
ENSG00000136279	DBNL	Cox_Unfav
ENSG00000057019	DCBLD2	Cox_Unfav
ENSG00000057019	DCBLD2	DGE_Up
ENSG00000011465	DCN	Cox_Unfav
ENSG00000129187	DCTD	Cox_Unfav
ENSG00000100523	DDHD1	Cox_Fav
ENSG00000109832	DDX25	Cox_Fav
ENSG00000162777	DENND2D	Cox_Unfav
ENSG00000155792	DEPTOR	Cox_Fav
ENSG00000162595	DIRAS3	Cox_Unfav
ENSG00000140323	DISP2	Cox_Fav
ENSG00000107984	DKK1	Cox_Unfav
ENSG00000170579	DLGAP1	Cox_Fav
ENSG00000147443	DOK2	Cox_Unfav
ENSG00000147443	DOK2	DGE_Up
ENSG00000146094	DOK3	Cox_Unfav
ENSG00000162490	DRAXIN	Cox_Unfav
ENSG00000108591	DRG2	Cox_Unfav
ENSG00000158716	DUSP23	Cox_Unfav
ENSG00000139318	DUSP6	Cox_Unfav
ENSG00000167658	EEF2	Cox_Fav
ENSG00000172638	EFEMP2	Cox_Unfav
ENSG00000179388	EGR3	DGE_Up
ENSG00000173442	EHBP1L1	DGE_Up
ENSG00000100129	EIF3L	Cox_Fav
ENSG00000110321	EIF4G2	Cox_Unfav
ENSG00000102034	ELF4	DGE_Up
ENSG00000166897	ELFN2	Cox_Fav
ENSG00000138080	EMILIN1	Cox_Unfav
ENSG00000163064	EN1	Cox_Unfav
ENSG00000168913	ENHO	Cox_Fav
ENSG00000104626	ERI1	Cox_Unfav
ENSG00000147475	ERLIN2	Cox_Unfav
ENSG00000147475	ERLIN2	DGE_Up
ENSG00000089248	ERP29	Cox_Unfav
ENSG00000116285	ERRFI1	Cox_Unfav
ENSG00000117868	ESYT2	Cox_Unfav
ENSG00000143845	ETNK2	Cox_Unfav
ENSG00000164089	ETNPPL	Cox_Fav
ENSG00000115363	EVA1A	Cox_Unfav
ENSG00000197712	FAM114A1	Cox_Unfav
ENSG00000148541	FAM13C	Cox_Fav
ENSG00000108950	FAM20A	Cox_Unfav
ENSG00000108950	FAM20A	DGE_Up
ENSG00000178397	FAM220A	Cox_Unfav
ENSG00000196937	FAM3C	Cox_Unfav
ENSG00000183161	FANCF	Cox_Unfav
ENSG00000026103	FAS	Cox_Unfav
ENSG00000162458	FBLIM1	Cox_Unfav
ENSG00000167196	FBXO22	Cox_Unfav
ENSG00000149781	FERMT3	Cox_Unfav
ENSG00000182511	FES	Cox_Unfav
ENSG00000137441	FGFBP2	DGE_Up
ENSG00000127418	FGFRL1	Cox_Unfav
ENSG00000000938	FGR	Cox_Unfav
ENSG00000004478	FKBP4	DGE_Up
ENSG00000122642	FKBP9	Cox_Unfav
ENSG00000115414	FN1	Cox_Unfav
ENSG00000075420	FNDC3B	Cox_Unfav
ENSG00000175592	FOSL1	Cox_Unfav
ENSG00000175592	FOSL1	DGE_Up
ENSG00000075426	FOSL2	Cox_Unfav
ENSG00000171049	FPR2	Cox_Unfav
ENSG00000171049	FPR2	DGE_Up
ENSG00000148690	FRA10AC1	Cox_Fav
ENSG00000073910	FRY	Cox_Fav
ENSG00000105255	FSD1	Cox_Fav
ENSG00000179163	FUCA1	Cox_Unfav
ENSG00000140564	FURIN	Cox_Unfav
ENSG00000137726	FXYD6	Cox_Fav
ENSG00000137726	FXYD6	DGE_Down
ENSG00000141349	G6PC3	Cox_Unfav
ENSG00000143641	GALNT2	Cox_Unfav
ENSG00000136542	GALNT5	Cox_Unfav
ENSG00000117226	GBP3	Cox_Unfav
ENSG00000187210	GCNT1	Cox_Unfav
ENSG00000164949	GEM	Cox_Unfav
ENSG00000131459	GFPT2	Cox_Unfav
ENSG00000006625	GGCT	Cox_Unfav
ENSG00000165474	GJB2	Cox_Unfav
ENSG00000165474	GJB2	DGE_Up
ENSG00000182963	GJC1	Cox_Unfav
ENSG00000170266	GLB1	Cox_Unfav
ENSG00000107249	GLIS3	Cox_Unfav
ENSG00000016864	GLT8D1	Cox_Unfav
ENSG00000148672	GLUD1	Cox_Fav
ENSG00000146535	GNA12	Cox_Unfav
ENSG00000128266	GNAZ	Cox_Fav
ENSG00000115523	GNLY	Cox_Unfav
ENSG00000135677	GNS	Cox_Unfav
ENSG00000023171	GRAMD1B	Cox_Fav
ENSG00000152578	GRIA4	Cox_Fav
ENSG00000030582	GRN	Cox_Unfav
ENSG00000030582	GRN	DGE_Up
ENSG00000148180	GSN	DGE_Up
ENSG00000197448	GSTK1	Cox_Unfav
ENSG00000172986	GXYLT2	DGE_Up
ENSG00000049239	H6PD	Cox_Unfav
ENSG00000170961	HAS2	Cox_Unfav
ENSG00000170961	HAS2	DGE_Up
ENSG00000113070	HBEGF	Cox_Unfav
ENSG00000113070	HBEGF	DGE_Up
ENSG00000061273	HDAC7	Cox_Unfav
ENSG00000155393	HEATR3	Cox_Unfav
ENSG00000213614	HEXA	Cox_Unfav
ENSG00000049860	HEXB	Cox_Unfav
ENSG00000010704	HFE	Cox_Unfav
ENSG00000165102	HGSNAT	Cox_Unfav
ENSG00000124440	HIF3A	DGE_Down
ENSG00000160883	HK3	Cox_Unfav
ENSG00000160883	HK3	DGE_Up
ENSG00000108924	HLF	DGE_Down
ENSG00000117305	HMGCL	Cox_Unfav
ENSG00000253293	HOXA10	Cox_Unfav
ENSG00000105996	HOXA2	Cox_Unfav
ENSG00000173917	HOXB2	Cox_Unfav
ENSG00000128710	HOXD10	Cox_Unfav
ENSG00000196639	HRH1	Cox_Unfav
ENSG00000136720	HS6ST1	Cox_Unfav
ENSG00000166598	HSP90B1	Cox_Unfav
ENSG00000106211	HSPB1	Cox_Unfav
ENSG00000109854	HTATIP2	Cox_Unfav
ENSG00000029559	IBSP	Cox_Unfav
ENSG00000216490	IFI30	DGE_Up
ENSG00000159110	IFNAR2	Cox_Unfav
ENSG00000141753	IGFBP4	Cox_Unfav
ENSG00000115461	IGFBP5	Cox_Unfav
ENSG00000115461	IGFBP5	DGE_Up
ENSG00000167779	IGFBP6	Cox_Unfav
ENSG00000204869	IGFL4	DGE_Down
ENSG00000117154	IGSF21	Cox_Fav
ENSG00000166130	IKBIP	Cox_Unfav
ENSG00000095574	IKZF5	Cox_Fav
ENSG00000164136	IL15	Cox_Unfav
ENSG00000125538	IL1B	Cox_Unfav
ENSG00000100385	IL2RB	Cox_Unfav
ENSG00000104951	IL4I1	DGE_Up
ENSG00000077238	IL4R	Cox_Unfav
ENSG00000077238	IL4R	DGE_Up
ENSG00000136244	IL6	DGE_Up
ENSG00000106348	IMPDH1	Cox_Unfav
ENSG00000172183	ISG20	Cox_Unfav
ENSG00000137809	ITGA11	Cox_Unfav
ENSG00000005884	ITGA3	Cox_Unfav
ENSG00000005884	ITGA3	DGE_Up
ENSG00000115232	ITGA4	Cox_Unfav
ENSG00000161638	ITGA5	Cox_Unfav
ENSG00000086544	ITPKC	Cox_Unfav
ENSG00000171988	JMJD1C	DGE_Down
ENSG00000136504	KAT7	DGE_Down
ENSG00000273645	KBTBD11	Cox_Fav
ENSG00000158445	KCNB1	DGE_Down
ENSG00000175538	KCNE3	Cox_Unfav
ENSG00000187486	KCNJ11	Cox_Fav
ENSG00000173338	KCNK7	Cox_Fav
ENSG00000104783	KCNN4	Cox_Unfav
ENSG00000104756	KCTD9	Cox_Unfav
ENSG00000136240	KDELR2	Cox_Unfav
ENSG00000124702	KLHDC3	Cox_Fav
ENSG00000103642	LACTB	Cox_Unfav
ENSG00000150457	LATS2	Cox_Unfav
ENSG00000204381	LAYN	Cox_Unfav
ENSG00000213626	LBH	Cox_Unfav
ENSG00000188501	LCTL	Cox_Unfav
ENSG00000116977	LGALS8	Cox_Unfav
ENSG00000128342	LIF	Cox_Unfav
ENSG00000169756	LIMS1	Cox_Unfav
ENSG00000160789	LMNA	Cox_Unfav
ENSG00000072201	LNX1	Cox_Unfav
ENSG00000129038	LOXL1	Cox_Unfav
ENSG00000168702	LRP1B	Cox_Fav
ENSG00000041802	LSG1	Cox_Unfav
ENSG00000119681	LTBP2	Cox_Unfav
ENSG00000111321	LTBR	Cox_Unfav
ENSG00000153714	LURAP1L	Cox_Unfav
ENSG00000061337	LZTS1	Cox_Unfav
ENSG00000109323	MANBA	Cox_Unfav
ENSG00000034152	MAP2K3	Cox_Unfav
ENSG00000166482	MFAP4	Cox_Unfav
ENSG00000118855	MFSD1	Cox_Unfav
ENSG00000164877	MICALL2	Cox_Unfav
ENSG00000107745	MICU1	Cox_Fav
ENSG00000196611	MMP1	DGE_Up
ENSG00000157227	MMP14	Cox_Unfav
ENSG00000123342	MMP19	Cox_Unfav
ENSG00000198417	MT1F	Cox_Unfav
ENSG00000185499	MUC1	Cox_Unfav
ENSG00000162576	MXRA8	Cox_Unfav
ENSG00000134323	MYCN	DGE_Down
ENSG00000172936	MYD88	Cox_Unfav
ENSG00000101608	MYL12A	Cox_Unfav
ENSG00000197879	MYO1C	Cox_Unfav
ENSG00000136286	MYO1G	Cox_Unfav
ENSG00000169994	MYO7B	Cox_Unfav
ENSG00000116701	NCF2	Cox_Unfav
ENSG00000213672	NCKIPSD	Cox_Fav
ENSG00000165795	NDRG2	Cox_Fav
ENSG00000167792	NDUFV1	Cox_Fav
ENSG00000144802	NFKBIZ	Cox_Unfav
ENSG00000144802	NFKBIZ	DGE_Up
ENSG00000007171	NOS2	DGE_Down
ENSG00000185737	NRG3	Cox_Fav
ENSG00000099250	NRP1	Cox_Unfav
ENSG00000205927	OLIG2	Cox_Fav
ENSG00000123240	OPTN	Cox_Fav
ENSG00000140961	OSGIN1	DGE_Up
ENSG00000099985	OSM	Cox_Unfav
ENSG00000145623	OSMR	Cox_Unfav
ENSG00000172939	OXSR1	Cox_Unfav
ENSG00000135124	P2RX4	Cox_Unfav
ENSG00000171631	P2RY6	Cox_Unfav
ENSG00000072682	P4HA2	Cox_Unfav
ENSG00000072682	P4HA2	DGE_Up
ENSG00000185624	P4HB	Cox_Unfav
ENSG00000129116	PALLD	Cox_Unfav
ENSG00000197702	PARVA	Cox_Unfav
ENSG00000189184	PCDH18	Cox_Unfav
ENSG00000253537	PCDHGA7	DGE_Down
ENSG00000106333	PCOLCE	DGE_Up
ENSG00000133256	PDE6B	Cox_Unfav
ENSG00000113231	PDE8B	Cox_Fav
ENSG00000113231	PDE8B	DGE_Down
ENSG00000167004	PDIA3	Cox_Unfav
ENSG00000155660	PDIA4	Cox_Unfav
ENSG00000143870	PDIA6	Cox_Unfav
ENSG00000162493	PDPN	Cox_Unfav
ENSG00000139946	PELI2	DGE_Down
ENSG00000169299	PGM2	Cox_Unfav
ENSG00000165443	PHYHIPL	Cox_Fav
ENSG00000164530	PI16	DGE_Down
ENSG00000069943	PIGB	Cox_Unfav
ENSG00000118762	PKD2	Cox_Unfav
ENSG00000103066	PLA2G15	Cox_Unfav
ENSG00000104368	PLAT	Cox_Unfav
ENSG00000121316	PLBD1	Cox_Unfav
ENSG00000121316	PLBD1	DGE_Up
ENSG00000147872	PLIN2	Cox_Unfav
ENSG00000145632	PLK2	DGE_Up
ENSG00000173846	PLK3	Cox_Unfav
ENSG00000083444	PLOD1	Cox_Unfav
ENSG00000152952	PLOD2	Cox_Unfav
ENSG00000106397	PLOD3	Cox_Unfav
ENSG00000106397	PLOD3	DGE_Up
ENSG00000004399	PLXND1	Cox_Unfav
ENSG00000004399	PLXND1	DGE_Up
ENSG00000127948	POR	Cox_Unfav
ENSG00000132170	PPARG	Cox_Unfav
ENSG00000127125	PPCS	Cox_Unfav
ENSG00000168938	PPIC	Cox_Unfav
ENSG00000163590	PPM1L	Cox_Fav
ENSG00000164088	PPM1M	Cox_Unfav
ENSG00000178226	PRSS36	Cox_Unfav
ENSG00000161057	PSMC2	Cox_Unfav
ENSG00000185920	PTCH1	DGE_Down
ENSG00000171522	PTGER4	DGE_Up
ENSG00000160013	PTGIR	Cox_Unfav
ENSG00000127947	PTPN12	Cox_Unfav
ENSG00000143851	PTPN7	Cox_Unfav
ENSG00000196090	PTPRT	DGE_Down
ENSG00000163661	PTX3	Cox_Unfav
ENSG00000089159	PXN	Cox_Unfav
ENSG00000069974	RAB27A	Cox_Unfav
ENSG00000172794	RAB37	Cox_Fav
ENSG00000123892	RAB38	Cox_Unfav
ENSG00000127328	RAB3IP	DGE_Down
ENSG00000188060	RAB42	Cox_Unfav
ENSG00000154710	RABGEF1	DGE_Up
ENSG00000136238	RAC1	Cox_Unfav
ENSG00000128340	RAC2	Cox_Unfav
ENSG00000039560	RAI14	Cox_Unfav
ENSG00000144118	RALB	Cox_Unfav
ENSG00000118849	RARRES1	DGE_Up
ENSG00000068028	RASSF1	Cox_Unfav
ENSG00000157110	RBPMS	Cox_Unfav
ENSG00000049449	RCN1	Cox_Unfav
ENSG00000121039	RDH10	Cox_Unfav
ENSG00000115255	REEP6	Cox_Fav
ENSG00000162944	RFTN2	Cox_Fav
ENSG00000168421	RHOH	Cox_Unfav
ENSG00000150977	RILPL2	Cox_Unfav
ENSG00000169385	RNASE2	Cox_Unfav
ENSG00000181481	RNF135	Cox_Unfav
ENSG00000163162	RNF149	Cox_Unfav
ENSG00000169071	ROR2	Cox_Unfav
ENSG00000167526	RPL13	Cox_Fav
ENSG00000142541	RPL13A	Cox_Fav
ENSG00000063177	RPL18	Cox_Fav
ENSG00000100316	RPL3	Cox_Fav
ENSG00000144713	RPL32	Cox_Fav
ENSG00000163923	RPL39L	Cox_Unfav
ENSG00000174444	RPL4	Cox_Fav
ENSG00000142534	RPS11	Cox_Fav
ENSG00000105372	RPS19	Cox_Fav
ENSG00000213741	RPS29	Cox_Fav
ENSG00000149273	RPS3	Cox_Fav
ENSG00000145425	RPS3A	Cox_Fav
ENSG00000083845	RPS5	Cox_Fav
ENSG00000168028	RPSA	Cox_Fav
ENSG00000204130	RUFY2	Cox_Fav
ENSG00000159216	RUNX1	Cox_Unfav
ENSG00000163191	S100A11	Cox_Unfav
ENSG00000143546	S100A8	Cox_Unfav
ENSG00000163220	S100A9	Cox_Unfav
ENSG00000126524	SBDS	Cox_Unfav
ENSG00000168077	SCARA3	Cox_Unfav
ENSG00000115884	SDC1	DGE_Up
ENSG00000124145	SDC4	Cox_Unfav
ENSG00000146555	SDK1	Cox_Unfav
ENSG00000179918	SEPHS2	Cox_Unfav
ENSG00000021355	SERPINB1	Cox_Unfav
ENSG00000124570	SERPINB6	Cox_Unfav
ENSG00000166401	SERPINB8	Cox_Unfav
ENSG00000106366	SERPINE1	Cox_Unfav
ENSG00000106366	SERPINE1	DGE_Up
ENSG00000183605	SFXN4	Cox_Fav
ENSG00000104611	SH2D4A	Cox_Unfav
ENSG00000087266	SH3BP2	Cox_Unfav
ENSG00000097033	SH3GLB1	Cox_Unfav
ENSG00000160691	SHC1	Cox_Unfav
ENSG00000160691	SHC1	DGE_Up
ENSG00000164690	SHH	Cox_Unfav
ENSG00000164054	SHISA5	Cox_Unfav
ENSG00000129450	SIGLEC9	Cox_Unfav
ENSG00000120725	SIL1	Cox_Unfav
ENSG00000018280	SLC11A1	Cox_Unfav
ENSG00000221955	SLC12A8	Cox_Unfav
ENSG00000139370	SLC15A4	DGE_Up
ENSG00000141526	SLC16A3	Cox_Unfav
ENSG00000101194	SLC17A9	Cox_Unfav
ENSG00000101194	SLC17A9	DGE_Up
ENSG00000144136	SLC20A1	Cox_Unfav
ENSG00000140090	SLC24A4	DGE_Down
ENSG00000178537	SLC25A20	Cox_Unfav
ENSG00000145832	SLC25A48	Cox_Fav
ENSG00000164638	SLC29A4	Cox_Unfav
ENSG00000059804	SLC2A3	DGE_Up
ENSG00000162695	SLC30A7	Cox_Unfav
ENSG00000181830	SLC35C1	Cox_Unfav
ENSG00000080189	SLC35C2	Cox_Unfav
ENSG00000116704	SLC35D1	Cox_Unfav
ENSG00000134802	SLC43A3	Cox_Unfav
ENSG00000090020	SLC9A1	Cox_Unfav
ENSG00000120693	SMAD9	Cox_Fav
ENSG00000170545	SMAGP	Cox_Unfav
ENSG00000250317	SMIM20	Cox_Unfav
ENSG00000128602	SMO	Cox_Unfav
ENSG00000162804	SNED1	Cox_Unfav
ENSG00000130340	SNX9	Cox_Unfav
ENSG00000112320	SOBP	Cox_Fav
ENSG00000184557	SOCS3	Cox_Unfav
ENSG00000006282	SPATA20	Cox_Unfav
ENSG00000176170	SPHK1	Cox_Unfav
ENSG00000118785	SPP1	Cox_Unfav
ENSG00000160460	SPTBN4	Cox_Fav
ENSG00000128039	SRD5A3	Cox_Unfav
ENSG00000198911	SREBF2	Cox_Fav
ENSG00000180616	SSTR2	Cox_Fav
ENSG00000113532	ST8SIA4	Cox_Unfav
ENSG00000113532	ST8SIA4	DGE_Up
ENSG00000101972	STAG2	DGE_Down
ENSG00000214530	STARD10	Cox_Fav
ENSG00000168610	STAT3	Cox_Unfav
ENSG00000166888	STAT6	Cox_Unfav
ENSG00000159167	STC1	Cox_Unfav
ENSG00000164647	STEAP1	Cox_Unfav
ENSG00000104375	STK3	Cox_Unfav
ENSG00000148175	STOM	Cox_Unfav
ENSG00000165730	STOX1	Cox_Fav
ENSG00000111450	STX2	Cox_Unfav
ENSG00000144455	SUMF1	Cox_Unfav
ENSG00000204176	SYT15	DGE_Down
ENSG00000065882	TBC1D1	Cox_Unfav
ENSG00000106638	TBL2	Cox_Unfav
ENSG00000092607	TBX15	Cox_Unfav
ENSG00000140262	TCF12	Cox_Fav
ENSG00000110719	TCIRG1	Cox_Unfav
ENSG00000145022	TCTA	Cox_Unfav
ENSG00000168778	TCTN2	Cox_Unfav
ENSG00000164081	TEX264	Cox_Unfav
ENSG00000137203	TFAP2A	Cox_Unfav
ENSG00000198959	TGM2	Cox_Unfav
ENSG00000137801	THBS1	Cox_Unfav
ENSG00000137801	THBS1	DGE_Up
ENSG00000151500	THYN1	Cox_Fav
ENSG00000149809	TM7SF2	Cox_Fav
ENSG00000184840	TMED9	Cox_Unfav
ENSG00000166292	TMEM100	DGE_Down
ENSG00000149483	TMEM138	Cox_Unfav
ENSG00000168890	TMEM150A	Cox_Unfav
ENSG00000134851	TMEM165	Cox_Unfav
ENSG00000253304	TMEM200B	Cox_Unfav
ENSG00000253304	TMEM200B	DGE_Up
ENSG00000106609	TMEM248	Cox_Unfav
ENSG00000176142	TMEM39A	Cox_Unfav
ENSG00000126106	TMEM53	Cox_Unfav
ENSG00000135211	TMEM60	Cox_Unfav
ENSG00000041982	TNC	Cox_Unfav
ENSG00000118503	TNFAIP3	Cox_Unfav
ENSG00000006327	TNFRSF12A	Cox_Unfav
ENSG00000117586	TNFSF4	Cox_Unfav
ENSG00000116147	TNR	Cox_Fav
ENSG00000167460	TPM4	Cox_Unfav
ENSG00000169902	TPST1	Cox_Unfav
ENSG00000065308	TRAM2	Cox_Unfav
ENSG00000146833	TRIM4	Cox_Unfav
ENSG00000111199	TRPV4	DGE_Up
ENSG00000182463	TSHZ2	Cox_Unfav
ENSG00000214063	TSPAN4	Cox_Unfav
ENSG00000011105	TSPAN9	Cox_Unfav
ENSG00000011105	TSPAN9	DGE_Up
ENSG00000167553	TUBA1C	Cox_Unfav
ENSG00000164440	TXLNB	Cox_Unfav
ENSG00000153066	TXNDC11	Cox_Unfav
ENSG00000025708	TYMP	Cox_Unfav
ENSG00000117143	UAP1	Cox_Unfav
ENSG00000117143	UAP1	DGE_Up
ENSG00000159202	UBE2Z	Cox_Unfav
ENSG00000118420	UBE3D	Cox_Fav
ENSG00000160803	UBQLN4	Cox_Fav
ENSG00000131015	ULBP2	Cox_Unfav
ENSG00000276416	UNC79	Cox_Fav
ENSG00000183696	UPP1	Cox_Unfav
ENSG00000140740	UQCRC2	Cox_Fav
ENSG00000120800	UTP20	Cox_Unfav
ENSG00000173218	VANGL1	Cox_Unfav
ENSG00000111424	VDR	Cox_Unfav
ENSG00000151650	VENTX	DGE_Up
ENSG00000062716	VMP1	Cox_Unfav
ENSG00000070540	WIPI1	Cox_Unfav
ENSG00000114251	WNT5A	Cox_Unfav
ENSG00000109906	ZBTB16	Cox_Fav
ENSG00000015171	ZMYND11	Cox_Fav
ENSG00000062370	ZNF112	DGE_Down
ENSG00000105708	ZNF14	DGE_Down
ENSG00000256771	ZNF253	DGE_Down
ENSG00000169740	ZNF32	Cox_Fav
ENSG00000197013	ZNF429	Cox_Fav
ENSG00000265763	ZNF488	Cox_Fav
ENSG00000198795	ZNF521	DGE_Down
ENSG00000186020	ZNF529	DGE_Down
ENSG00000186300	ZNF555	DGE_Down
ENSG00000182141	ZNF708	Cox_Fav
ENSG00000152443	ZNF776	DGE_Down
ENSG00000170396	ZNF804A	Cox_Fav

## Sheet: Target_Genes_iNetModel
Source	Target	Score	PVal	Padj			Common genes between Inetmodel gene pool vs Significant gene pool.
DRAXIN	DPYSL5	0.597175	3.39903e-18	3.70206e-16			ABCC3
DRAXIN	MAD2L2	0.595212	4.66031e-18	4.93223e-16			ANXA2
DRAXIN	VPS37B	0.578548	6.23536e-17	5.21338e-15			ARRDC4
PCDHGC3	DRAXIN	0.575407	1.00024e-16	8.00275e-15			B3GNT9
DRAXIN	LIMA1	0.565648	4.20651e-16	2.94357e-14			BCL2A1
DRAXIN	SH3BP4	0.556133	1.63197e-15	1.00505e-13			CD276
DRAXIN	UBE2S	0.555914	1.68277e-15	1.03321e-13			CD44
GRIK3	DRAXIN	0.553046	2.51024e-15	1.48426e-13			CD93
DRAXIN	NOVA1	0.549554	4.06419e-15	2.29578e-13			CHPF2
PLK1	DRAXIN	0.548935	4.42435e-15	2.47892e-13			CHST2
SOX11	DRAXIN	0.548602	4.63032e-15	2.58329e-13			CHST6
DRAXIN	ZNF300	0.548463	4.71912e-15	2.62797e-13			CLU
SAPCD2	DRAXIN	0.545012	7.54305e-15	4.01475e-13			COL1A1
SLC35F1	DRAXIN	0.532016	4.20731e-14	1.89691e-12			COL4A1
DRAXIN	TRIB2	0.527602	7.41966e-14	3.16692e-12			COL6A3
DRAXIN	ASIC4	0.526248	8.81428e-14	3.69815e-12			DIRAS3
DRAXIN	EPHX1	-0.526105	8.97638e-14	3.75933e-12			DRAXIN
GLDC	DRAXIN	0.525955	9.14931e-14	3.82497e-12			EFEMP2
DRAXIN	MYBL2	0.524465	1.1048e-13	4.53443e-12			ERLIN2
DRAXIN	SEMA5A	0.523369	1.26842e-13	5.13758e-12			FBLIM1
DRAXIN	ACLY	0.523137	1.30603e-13	5.27424e-12			GNA12
DRAXIN	CACNG7	0.521189	1.66708e-13	6.57426e-12			HEXB
DRAXIN	MMP15	0.521103	1.6852e-13	6.63836e-12			HRH1
DRAXIN	CACNG4	0.520863	1.73628e-13	6.81977e-12			IBSP
CHST11	DRAXIN	0.518467	2.33875e-13	8.9216e-12			ITGA3
PVR	LZTS1	0.68808	9.69826e-26	4.59375e-23			ITGA5
LIMK1	LZTS1	0.643236	1.06336e-21	2.35566e-19			LZTS1
LZTS1	CHPF2	0.640589	1.75509e-21	3.72565e-19			MMP14
KIRREL1	LZTS1	0.632602	7.73032e-21	1.44465e-18			MT1F
LAMC1	LZTS1	0.626051	2.52672e-20	4.25266e-18			PALLD
NOTCH3	LZTS1	0.625279	2.89992e-20	4.82295e-18			PLOD3
ZYX	LZTS1	0.61657	1.33573e-19	1.94259e-17			PTX3
FAM20C	LZTS1	0.612757	2.56887e-19	3.52356e-17			RAC1
FBLIM1	LZTS1	0.612087	2.87891e-19	3.91085e-17			RNASE2
KLF16	LZTS1	0.611385	3.24299e-19	4.35881e-17			S100A8
COL4A2	LZTS1	0.607009	6.77059e-19	8.52549e-17			S100A9
MMP14	LZTS1	0.601806	1.6009e-18	1.86612e-16			SCARA3
PLOD3	LZTS1	0.600888	1.86039e-18	2.13964e-16			SH3BP2
LZTS1	TSPAN9	0.600886	1.86108e-18	2.14038e-16			SLC16A3
LAMB1	LZTS1	0.599061	2.50504e-18	2.80427e-16			SLC20A1
SPRY4	LZTS1	0.598139	2.90906e-18	3.21335e-16			SOCS3
ABHD10	LZTS1	-0.596984	3.50552e-18	3.80756e-16			THBS1
MSTN	LZTS1	-0.594474	5.24434e-18	5.49207e-16			TNFRSF12A
CD276	LZTS1	0.594346	5.3523e-18	5.59536e-16			TSPAN9
LZTS1	EHD2	0.593371	6.25236e-18	6.44373e-16
DUSP5	LZTS1	0.592626	7.03825e-18	7.1746e-16
TBX2	LZTS1	0.587123	1.67227e-17	1.577e-15
SLC20A1	LZTS1	0.586931	1.72284e-17	1.62048e-15
COL4A1	LZTS1	0.586633	1.80471e-17	1.69063e-15
PLXNA1	LZTS1	0.58384	2.78039e-17	2.5042e-15
DIRAS3	TNFRSF12A	0.661414	2.96855e-23	8.89558e-21
DIRAS3	VIM	0.643065	1.09848e-21	2.42639e-19
ANXA2	DIRAS3	0.632664	7.64382e-21	1.42986e-18
DIRAS3	HEXB	0.627566	1.92623e-20	3.32003e-18
DIRAS3	TAGLN2	0.599102	2.48842e-18	2.7874e-16
DIRAS3	LGALS3	0.593793	5.84647e-18	6.06274e-16
DIRAS3	SRPX2	0.592829	6.81526e-18	6.96835e-16
DIRAS3	ANXA1	0.582774	3.27553e-17	2.90518e-15
CLIC1	DIRAS3	0.581489	3.98762e-17	3.47303e-15
DIRAS3	ITGA3	0.580817	4.41824e-17	3.81192e-15
SMIM3	DIRAS3	0.574689	1.11347e-16	8.82125e-15
SPATS2L	DIRAS3	0.573801	1.27112e-16	9.94712e-15
S100A6	DIRAS3	0.569774	2.30528e-16	1.70678e-14
S100A10	DIRAS3	0.56727	3.32403e-16	2.37832e-14
DIRAS3	CHI3L1	0.564188	5.19404e-16	3.56354e-14
DIRAS3	CNIH3	0.563131	6.04671e-16	4.09007e-14
DIRAS3	TIMP1	0.563079	6.09236e-16	4.11819e-14
DIRAS3	PLS3	0.562297	6.81436e-16	4.55815e-14
ANKRD13B	DIRAS3	-0.559482	1.01775e-15	6.55243e-14
DIRAS3	PLA2G5	0.559425	1.026e-15	6.60034e-14
PROS1	DIRAS3	0.559167	1.06412e-15	6.82145e-14
DIRAS3	SPOCD1	0.553199	2.45761e-15	1.45614e-13
METTL7B	DIRAS3	0.553076	2.49994e-15	1.47876e-13
DIRAS3	TNFRSF1A	0.548907	4.44093e-15	2.48738e-13
DIRAS3	CD63	0.548739	4.54457e-15	2.54018e-13
TMEM132E	ARRDC4	0.444551	7.9878e-10	1.33907e-08
TMIE	ARRDC4	0.424157	5.46306e-09	7.47327e-08
ARRDC4	HAMP	0.418291	9.2793e-09	1.19916e-07
ARRDC4	CHI3L2	0.415109	1.23171e-08	1.54395e-07
TAGLN	ARRDC4	0.41109	1.75386e-08	2.11592e-07
PLA2G2A	ARRDC4	0.410357	1.86976e-08	2.24023e-07
ARRDC4	C3	0.401919	3.86202e-08	4.27699e-07
ARRDC4	PALLD	0.39786	5.43607e-08	5.79878e-07
ARRDC4	LTF	0.394614	7.12179e-08	7.37482e-07
ARRDC4	RNF19A	0.387167	1.30911e-07	1.26743e-06
ARRDC4	SLPI	0.386365	1.39655e-07	1.34244e-06
S100A8	ARRDC4	0.385167	1.53773e-07	1.46243e-06
ARRDC4	SOD2	0.380069	2.30661e-07	2.0969e-06
ARRDC4	APLNR	0.378007	2.7123e-07	2.42167e-06
ARRDC4	SH3BP2	0.374007	3.70243e-07	3.19227e-06
ARRDC4	GALC	0.370565	4.82323e-07	4.03676e-06
CA3	ARRDC4	0.368319	5.72229e-07	4.6975e-06
APLN	ARRDC4	0.368219	5.76593e-07	4.72934e-06
ARRDC4	TNFSF13B	0.364948	7.37808e-07	5.88448e-06
ARRDC4	CCL2	0.36469	7.52175e-07	5.98603e-06
ARRDC4	PDHA1	-0.363804	8.03704e-07	6.3482e-06
LRRC55	ARRDC4	0.362483	8.86835e-07	6.92672e-06
RNASE2	ARRDC4	0.361927	9.24207e-07	7.1849e-06
ARRDC4	PLAU	0.360278	1.04415e-06	8.00474e-06
S100A9	ARRDC4	0.359993	1.0663e-06	8.15466e-06
CHST6	CRB2	0.625693	2.69331e-20	4.508e-18
CHST6	ITPKB	0.594724	5.03845e-18	5.29609e-16
CHST6	NACC2	0.549229	4.24982e-15	2.39027e-13
CHST6	MAOB	0.545033	7.52218e-15	4.00462e-13
CHST6	FAM189A2	0.543771	8.91766e-15	4.6711e-13
CHST6	MAP4	0.513483	4.31338e-13	1.54956e-11
CHST6	PLSCR4	0.510551	6.15425e-13	2.13504e-11
CHST6	CLU	0.501068	1.89886e-12	5.89014e-11
CHST6	ITGB4	0.497159	2.99117e-12	8.86731e-11
CHST6	PIFO	0.493227	4.69709e-12	1.33137e-10
PIRT	CHST6	0.490341	6.518e-12	1.78789e-10
CHST6	GJA1	0.489774	6.94899e-12	1.89397e-10
CHST6	RPL10	-0.485197	1.15989e-11	3.00187e-10
CHST6	FGF1	0.477844	2.60064e-11	6.20549e-10
CHST6	GYG2	0.477434	2.71888e-11	6.45784e-10
CHST6	GFAP	0.468873	6.78786e-11	1.4688e-09
RPL23A	CHST6	-0.464233	1.10295e-10	2.27071e-09
CHST6	F3	0.464117	1.11634e-10	2.2954e-09
CHST6	PAMR1	0.463616	1.17589e-10	2.40491e-09
CHST6	TRIM47	0.463208	1.22661e-10	2.49774e-09
C21orf62	CHST6	0.457579	2.18478e-10	4.19054e-09
CHST6	TEX30	-0.455909	2.58763e-10	4.87769e-09
CHST6	NPM3	-0.451966	3.84499e-10	6.95598e-09
B3GNT9	CHST6	0.451962	3.84673e-10	6.95882e-09
CHST6	RPLP0	-0.451609	3.98461e-10	7.1822e-09
CHST2	CHI3L1	0.65594	8.94958e-23	2.44795e-20
FAM20C	CHST2	0.635944	4.17895e-21	8.24188e-19
CHST2	C1R	0.624447	3.36215e-20	5.51952e-18
CHST2	TNFRSF1A	0.615538	1.59573e-19	2.28411e-17
CHST2	TIMP1	0.607987	5.74993e-19	7.34537e-17
CHST2	ITGA3	0.602308	1.47456e-18	1.7318e-16
CHST2	LGALS3	0.600497	1.98328e-18	2.26808e-16
HRH1	CHST2	0.598893	2.57452e-18	2.87524e-16
CD151	CHST2	0.596364	3.87323e-18	4.1687e-16
CHST2	NUCB1	0.588954	1.2561e-17	1.21566e-15
CHST2	METTL7B	0.586938	1.72101e-17	1.6189e-15
CHST2	PTX3	0.584225	2.62023e-17	2.37262e-15
CAVIN1	CHST2	0.582824	3.25044e-17	2.88493e-15
CHST2	SPOCD1	0.582348	3.49663e-17	3.08187e-15
ANXA2	CHST2	0.580122	4.9112e-17	4.19642e-15
CHST2	EFEMP2	0.576815	8.09832e-17	6.60872e-15
CHST2	EMP3	0.566127	3.92483e-16	2.76408e-14
CHST2	ABCC3	0.56576	4.13907e-16	2.901e-14
CHST2	VIM	0.564974	4.63735e-16	3.21536e-14
CHST2	PLA2G5	0.564728	4.80503e-16	3.3204e-14
CHST2	WWTR1	0.561707	7.41427e-16	4.91975e-14
CHST2	C1RL	0.560869	8.35618e-16	5.4821e-14
CHST2	CD44	0.557117	1.4213e-15	8.86746e-14
FCGBP	CHST2	0.556744	1.49795e-15	9.29862e-14
CHST2	PLIN3	0.553324	2.41522e-15	1.43338e-13
GFAP	CLU	0.665284	1.3415e-23	4.28961e-21
PIFO	CLU	0.587501	1.57656e-17	1.49483e-15
CLU	RETSAT	0.580002	5.00218e-17	4.26699e-15
SCARA3	CLU	0.576418	8.59528e-17	6.97644e-15
CLU	PLSCR4	0.574544	1.13796e-16	8.99629e-15
PBXIP1	CLU	0.572261	1.59755e-16	1.22415e-14
SLC16A4	CLU	0.569313	2.46626e-16	1.81428e-14
CLU	CYSTM1	0.568026	2.97709e-16	2.15202e-14
CLU	CHI3L2	0.565908	4.05123e-16	2.84507e-14
SQSTM1	CLU	0.56204	7.07003e-16	4.71262e-14
SERPING1	CLU	0.554933	1.93051e-15	1.16998e-13
GNE	CLU	-0.551901	2.94201e-15	1.71366e-13
CLU	CD99	0.547684	5.24863e-15	2.89314e-13
CYB5R1	CLU	0.547265	5.55706e-15	3.04672e-13
CLU	PLTP	0.543923	8.73633e-15	4.58503e-13
PANK4	CLU	-0.539807	1.51488e-14	7.53844e-13
TRIM47	CLU	0.538716	1.75066e-14	8.59157e-13
CLU	SOD2	0.533347	3.54042e-14	1.62346e-12
ROM1	CLU	0.53206	4.1838e-14	1.88729e-12
TMBIM1	CLU	0.5308	4.92322e-14	2.18648e-12
RARRES3	CLU	0.528073	6.98615e-14	2.99972e-12
CLU	FGF1	0.52754	7.4781e-14	3.18929e-12
CLU	MAOB	0.526649	8.37641e-14	3.53251e-12
HHLA3	CLU	0.526647	8.37883e-14	3.5334e-12
EIF4EBP3	CLU	0.526315	8.74063e-14	3.67033e-12
GNA12	RNF216	0.6996	6.73251e-27	3.91323e-24
ZNF853	GNA12	0.655765	9.2682e-23	2.52774e-20
DNAAF5	GNA12	0.653879	1.34813e-22	3.56121e-20
DAG1	GNA12	0.652191	1.88101e-22	4.82288e-20
GNA12	TTYH3	0.645047	7.52591e-22	1.71663e-19
DENND2A	GNA12	0.609631	4.36192e-19	5.71109e-17
WIPI2	GNA12	0.59877	2.6264e-18	2.92805e-16
DDR1	GNA12	0.598052	2.95009e-18	3.25398e-16
GNA12	YKT6	0.586615	1.80984e-17	1.69488e-15
GNA12	BRAT1	0.585539	2.1385e-17	1.97244e-15
GNA12	EIF2AK1	0.583282	3.0297e-17	2.70726e-15
CUX1	GNA12	0.583125	3.10377e-17	2.76716e-15
GNA12	EXOC4	0.581239	4.14317e-17	3.59537e-15
GNA12	CLIP2	0.573282	1.37317e-16	1.06695e-14
GNA12	IQCE	0.573122	1.40608e-16	1.09022e-14
GNA12	EIF4H	0.569106	2.54232e-16	1.8652e-14
ZFAND3	GNA12	0.568345	2.84163e-16	2.06303e-14
GNA12	C12orf49	0.562345	6.76785e-16	4.52983e-14
GNA12	RAC1	0.557304	1.38442e-15	8.65901e-14
GNA12	EIF3B	0.556286	1.59741e-15	9.85731e-14
GNA12	LFNG	0.552775	2.60643e-15	1.53548e-13
GNA12	ABCF2	0.540547	1.37285e-14	6.89653e-13
GNA12	ZDHHC4	0.538096	1.90009e-14	9.25133e-13
GNA12	MRM2	0.538048	1.91213e-14	9.30452e-13
SDC3	GNA12	0.536857	2.23719e-14	1.07223e-12
F13A1	IBSP	0.679941	5.93347e-25	2.43572e-22
RNASE2	IBSP	0.663605	1.89608e-23	5.89685e-21
CD14	IBSP	0.654726	1.13963e-22	3.05527e-20
IBSP	PLAUR	0.650323	2.71271e-22	6.74955e-20
S100A9	IBSP	0.64899	3.51695e-22	8.55403e-20
PRSS23	IBSP	0.648972	3.52943e-22	8.58231e-20
S100A8	IBSP	0.644707	8.03104e-22	1.82202e-19
TGFBI	IBSP	0.639659	2.09029e-21	4.37204e-19
PI3	IBSP	0.637976	2.86441e-21	5.83296e-19
SLC16A3	IBSP	0.637466	3.15023e-21	6.36367e-19
FCGBP	IBSP	0.637338	3.22595e-21	6.50416e-19
SOCS3	IBSP	0.633684	6.33958e-21	1.20552e-18
ACTA2	IBSP	0.630623	1.10894e-20	2.00669e-18
CD163	IBSP	0.629762	1.29635e-20	2.31341e-18
THBS1	IBSP	0.620087	7.24949e-20	1.11277e-17
PLAU	IBSP	0.616235	1.41519e-19	2.04797e-17
COL6A3	IBSP	0.612278	2.78677e-19	3.79628e-17
COL1A1	IBSP	0.61159	3.13218e-19	4.22377e-17
IBSP	STAB1	0.610431	3.81149e-19	5.0503e-17
CD93	IBSP	0.609472	4.48065e-19	5.85262e-17
TAGLN	IBSP	0.608848	4.97659e-19	6.43994e-17
ITGA5	IBSP	0.603506	1.21072e-18	1.44734e-16
LOX	IBSP	0.601806	1.6009e-18	1.86612e-16
CXCL8	IBSP	0.599592	2.29806e-18	2.59304e-16
BCL2A1	IBSP	0.5969	3.55345e-18	3.85508e-16
MT1M	MT1F	0.651607	2.10937e-22	5.3586e-20
MT1F	MT1E	0.598412	2.78313e-18	3.08655e-16
MT1F	MT1G	0.59197	7.80985e-18	7.88815e-16
MT1F	PIFO	0.585688	2.09e-17	1.93189e-15
MT1F	KLHDC9	0.564275	5.12966e-16	3.52339e-14
TMEM231	MT1F	0.531987	4.22346e-14	1.90356e-12
MT1F	FOXJ1	0.517071	2.77906e-13	1.04234e-11
MT1F	ARHGEF2	-0.506305	1.02362e-12	3.37691e-11
MT1F	CETN2	0.500774	1.96524e-12	6.07473e-11
MT1F	TPPP3	0.498753	2.48679e-12	7.50819e-11
MT1F	GMPR	0.493316	4.64973e-12	1.31925e-10
MT1F	HINT2	0.487354	9.11901e-12	2.41803e-10
MT1F	TPP2	-0.48432	1.27844e-11	3.27636e-10
MT1F	IFT22	0.482398	1.58092e-11	3.9661e-10
MT1F	CA3	0.481612	1.72364e-11	4.28711e-10
MT1F	LRRC23	0.479703	2.12434e-11	5.17371e-10
TCTEX1D2	MT1F	0.478842	2.33339e-11	5.62924e-10
MT1F	DNALI1	0.478514	2.41817e-11	5.81252e-10
MT1F	MLF1	0.478473	2.42898e-11	5.83595e-10
MT1F	CBR1	0.469673	6.23857e-11	1.3616e-09
MT1F	B9D2	0.465611	9.5559e-11	1.99678e-09
MT1F	RPA3	0.464887	1.03049e-10	2.13643e-09
C6orf226	MT1F	0.464135	1.11423e-10	2.29147e-09
HSD17B8	MT1F	0.456358	2.4728e-10	4.68314e-09
MT1F	TMEM106C	0.453012	3.46339e-10	6.33382e-09
SLC35F6	SCARA3	0.547582	5.32248e-15	2.93003e-13
SCARA3	TFE3	0.522096	1.48832e-13	5.93437e-12
SCARA3	TPP1	0.461622	1.44472e-10	2.89195e-09
SCARA3	TRIM47	0.458734	1.94241e-10	3.77143e-09
SCARA3	PSMC6	-0.455586	2.67359e-10	5.02291e-09
SCARA3	EIF4A2	-0.454889	2.86831e-10	5.34977e-09
SCARA3	ITGB4	0.453873	3.17691e-10	5.86226e-09
SCARA3	AGFG2	0.453404	3.33006e-10	6.11443e-09
SCARA3	LENG1	-0.445253	7.45945e-10	1.25931e-08
SCARA3	SQSTM1	0.437184	1.62348e-09	2.52569e-08
HAP1	SCARA3	0.432729	2.47288e-09	3.68046e-08
SCARA3	KLHDC2	-0.426594	4.37048e-09	6.12226e-08
SCARA3	TEX261	0.424576	5.25807e-09	7.22204e-08
GBA	SCARA3	0.42379	5.64873e-09	7.69963e-08
SCARA3	GSKIP	-0.42199	6.65154e-09	8.90887e-08
CSF1	SCARA3	0.421813	6.75938e-09	9.03763e-08
SCARA3	TMEM183A	-0.421587	6.89868e-09	9.2036e-08
SCARA3	ACTR10	-0.421519	6.94144e-09	9.25474e-08
SCARA3	ERLIN2	0.4212	7.14437e-09	9.49601e-08
SCARA3	UBE2M	-0.420792	7.41218e-09	9.81326e-08
SCARA3	ITPKB	0.420646	7.51026e-09	9.92936e-08
SCARA3	SFXN5	0.420027	7.94123e-09	1.04369e-07
SCARA3	BABAM1	-0.41876	8.89755e-09	1.15507e-07
SCARA3	TBCC	-0.416414	1.09702e-08	1.39238e-07

## Sheet: WGCNA_All_Modules
Module_genes	match_Genes	Cohort	Module	kTotal	kWithin	kOut	kDiff	moduleColors	cc	MM	MMPValue
TSPAN6	0	TCGA	T.M_1	31.8383	20.4274	11.411	9.01642	T.M_1	0.0339797	0.445478	1.24887e-08
DPM1	0	TCGA	T.M_1	101.251	66.0471	35.204	30.843	T.M_1	0.0641501	0.69483	8.45585e-23
FUCA2	0	TCGA	T.M_1	30.7961	10.9392	19.857	-8.91779	T.M_1	0.0233736	0.321647	6.33532e-05
HS3ST1	0	TCGA	T.M_1	8.43892	2.20091	6.23801	-4.0371	T.M_1	0.0194634	0.0451043	0.584922
WNT16	0	TCGA	T.M_1	6.34199	1.57922	4.76277	-3.18355	T.M_1	0.00989568	0.0666461	0.41934
SNX11	0	TCGA	T.M_1	140.863	99.5279	41.3347	58.1932	T.M_1	0.0787652	0.752578	1.84859e-28
TFPI	0	TCGA	T.M_1	11.2696	3.38456	7.88501	-4.50045	T.M_1	0.0208748	0.211032	0.00978196
POLDIP2	0	TCGA	T.M_1	24.0115	11.7838	12.2277	-0.443838	T.M_1	0.0379506	0.42776	5.28852e-08
AK2	0	TCGA	T.M_1	68.6532	43.7595	24.8937	18.8658	T.M_1	0.0588137	0.556876	1.64352e-13
VPS50	0	TCGA	T.M_1	16.2353	7.91951	8.31582	-0.396316	T.M_1	0.015083	0.169236	0.0390839
NDUFAB1	0	TCGA	T.M_1	160.501	117.056	43.4455	73.6102	T.M_1	0.0797821	0.790727	3.87093e-33
ST7	0	TCGA	T.M_1	17.7052	9.53659	8.16857	1.36802	T.M_1	0.0330768	0.330194	3.91333e-05
HCCS	0	TCGA	T.M_1	55.4985	33.5706	21.928	11.6426	T.M_1	0.0465851	0.652066	2.1107e-19
SLC25A5	0	TCGA	T.M_1	98.9248	55.1686	43.7562	11.4123	T.M_1	0.0684277	0.606762	2.36734e-16
MCUB	0	TCGA	T.M_1	60.703	29.1373	31.5657	-2.42838	T.M_1	0.0310082	0.478752	6.5795e-10
POLR2J	0	TCGA	T.M_1	87.9869	58.8105	29.1763	29.6342	T.M_1	0.0666568	0.6437	8.43777e-19
RPAP3	0	TCGA	T.M_1	24.0254	11.5659	12.4595	-0.893604	T.M_1	0.0181234	0.284346	0.000440604
CIAPIN1	0	TCGA	T.M_1	61.0298	32.4999	28.5299	3.96995	T.M_1	0.0532323	0.442416	1.61218e-08
COPZ2	1	TCGA	T.M_1	54.439	20.8422	33.5968	-12.7546	T.M_1	0.0312653	0.403769	3.28651e-07
MSL3	0	TCGA	T.M_1	36.8486	20.2487	16.5999	3.64886	T.M_1	0.0421685	0.422619	7.91732e-08
RHBDD2	0	TCGA	T.M_1	25.7441	9.89585	15.8483	-5.95244	T.M_1	0.0235864	0.279869	0.0005466
ZNF195	0	TCGA	T.M_1	30.4795	11.9104	18.5691	-6.65873	T.M_1	0.0333231	0.263396	0.0011721
FBXL3	0	TCGA	T.M_1	36.7612	26.1728	10.5884	15.5844	T.M_1	0.0333652	0.401941	3.75578e-07
GDE1	0	TCGA	T.M_1	45.684	31.754	13.9299	17.8241	T.M_1	0.0428291	0.558799	1.30296e-13
TNFRSF12A	1	TCGA	T.M_1	31.6453	10.5897	21.0557	-10.466	T.M_1	0.0228991	0.321992	6.21516e-05
RALA	0	TCGA	T.M_1	14.7408	7.32455	7.4162	-0.091655	T.M_1	0.0199277	0.332958	3.33838e-05
GGCT	1	TCGA	T.M_1	18.2294	7.50724	10.7222	-3.21496	T.M_1	0.0240758	0.361027	6.08864e-06
IFRD1	0	TCGA	T.M_1	15.4104	8.38203	7.02832	1.35372	T.M_1	0.0285254	0.31441	9.42101e-05
PNPLA4	0	TCGA	T.M_1	17.2065	7.00402	10.2024	-3.19843	T.M_1	0.0204792	0.252022	0.00193112
ST7L	0	TCGA	T.M_1	44.9582	28.9459	16.0123	12.9336	T.M_1	0.0439786	0.439855	1.99224e-08
TKTL1	0	TCGA	T.M_1	9.98021	2.56602	7.41419	-4.84816	T.M_1	0.018274	0.0418429	0.612381
FMO3	0	TCGA	T.M_1	14.8279	5.72101	9.10693	-3.38591	T.M_1	0.029904	0.295552	0.000252817
PSMB1	0	TCGA	T.M_1	61.3426	39.2062	22.1364	17.0698	T.M_1	0.0609371	0.679147	1.73668e-21
SYPL1	0	TCGA	T.M_1	39.9886	17.3858	22.6028	-5.217	T.M_1	0.0208312	0.360697	6.21767e-06
SS18L2	0	TCGA	T.M_1	98.483	71.2093	27.2738	43.9355	T.M_1	0.0720252	0.6163	5.92786e-17
CRY1	0	TCGA	T.M_1	11.6215	3.32777	8.29368	-4.96591	T.M_1	0.0130794	0.00739343	0.928693
SEC62	0	TCGA	T.M_1	20.3949	12.1096	8.28521	3.82444	T.M_1	0.0216638	0.343334	1.81371e-05
FAM76A	0	TCGA	T.M_1	28.9992	12.7433	16.2559	-3.51264	T.M_1	0.0228372	0.29146	0.000310492
VTA1	0	TCGA	T.M_1	23.6621	10.0752	13.5869	-3.51171	T.M_1	0.0269031	0.221114	0.00672967
DYRK4	0	TCGA	T.M_1	51.3768	36.7588	14.6179	22.1409	T.M_1	0.0611608	0.597123	9.16018e-16
STARD3NL	0	TCGA	T.M_1	87.5542	69.2766	18.2776	50.9991	T.M_1	0.0589516	0.760203	2.52272e-29
CD9	0	TCGA	T.M_1	42.2839	29.0888	13.1951	15.8938	T.M_1	0.0411716	0.551729	3.03818e-13
ABHD5	0	TCGA	T.M_1	27.2509	18.2599	8.99093	9.269	T.M_1	0.0274225	0.420087	9.63463e-08
UTP18	0	TCGA	T.M_1	102.833	66.2875	36.5459	29.7416	T.M_1	0.064068	0.645859	5.92571e-19
TTC19	0	TCGA	T.M_1	12.9198	6.33427	6.58549	-0.251222	T.M_1	0.0209799	0.247455	0.00234543
DCN	1	TCGA	T.M_1	34.6731	10.7528	23.9203	-13.1675	T.M_1	0.0365992	0.37482	2.48237e-06
MAP4K3	0	TCGA	T.M_1	21.1854	6.91017	14.2752	-7.36504	T.M_1	0.0135904	0.0527227	0.523092
LDAF1	0	TCGA	T.M_1	23.0674	12.366	10.7015	1.66451	T.M_1	0.0445498	0.353691	9.64973e-06
ELOVL5	0	TCGA	T.M_1	9.99822	3.74023	6.25799	-2.51776	T.M_1	0.0121301	0.187909	0.0217399
RWDD2A	0	TCGA	T.M_1	48.9641	35.0193	13.9448	21.0745	T.M_1	0.0440106	0.419898	9.77594e-08
RNF14	0	TCGA	T.M_1	83.3031	62.9648	20.3383	42.6266	T.M_1	0.0478051	0.699332	3.42517e-23
MDH1	0	TCGA	T.M_1	102.346	73.7265	28.6198	45.1068	T.M_1	0.0761289	0.734537	1.56102e-26
SLC30A9	0	TCGA	T.M_1	21.05	13.2166	7.8334	5.38322	T.M_1	0.023181	0.261564	0.00127216
COX15	0	TCGA	T.M_1	22.385	8.28342	14.1015	-5.81811	T.M_1	0.0264216	0.232882	0.00426111
YAF2	0	TCGA	T.M_1	62.831	49.5022	13.3288	36.1734	T.M_1	0.0501757	0.574293	1.89705e-14
BID	0	TCGA	T.M_1	40.2069	21.7684	18.4386	3.32981	T.M_1	0.0597533	0.411986	1.78618e-07
NUDCD3	0	TCGA	T.M_1	10.8976	2.5325	8.36509	-5.83259	T.M_1	0.0141071	0.049396	0.549678
GLT8D1	1	TCGA	T.M_1	28.5517	18.5762	9.9755	8.60073	T.M_1	0.0316984	0.514653	1.88869e-11
STEEP1	0	TCGA	T.M_1	23.0514	13.3087	9.74272	3.56593	T.M_1	0.0393686	0.419111	1.03874e-07
FHL1	0	TCGA	T.M_1	27.2209	7.08463	20.1362	-13.0516	T.M_1	0.0158763	0.145892	0.0758407
RTF2	0	TCGA	T.M_1	33.1043	20.3625	12.7418	7.62062	T.M_1	0.0449452	0.448972	9.30344e-09
ZDHHC6	0	TCGA	T.M_1	35.6487	19.8137	15.835	3.97863	T.M_1	0.037859	0.509316	3.28753e-11
SNAPC1	0	TCGA	T.M_1	32.5269	22.0053	10.5215	11.4838	T.M_1	0.0408272	0.485873	3.36016e-10
DERA	0	TCGA	T.M_1	103.046	80.8894	22.1571	58.7323	T.M_1	0.0605751	0.710114	3.66787e-24
STRAP	0	TCGA	T.M_1	49.7497	31.33	18.4197	12.9102	T.M_1	0.0531892	0.516499	1.55558e-11
TOMM34	0	TCGA	T.M_1	11.1743	2.96559	8.20869	-5.2431	T.M_1	0.0147187	0.21146	0.00963095
MIPEP	0	TCGA	T.M_1	30.0913	17.9025	12.1888	5.71362	T.M_1	0.0294083	0.449976	8.54268e-09
VEZT	0	TCGA	T.M_1	13.655	5.88673	7.76825	-1.88153	T.M_1	0.0174567	0.20353	0.012789
SNX1	0	TCGA	T.M_1	6.91645	1.44731	5.46914	-4.02182	T.M_1	0.0139852	0.082242	0.318703
ARNTL2	0	TCGA	T.M_1	14.7291	4.40487	10.3242	-5.91936	T.M_1	0.0139776	0.134014	0.103221
TFB1M	0	TCGA	T.M_1	30.6919	20.625	10.0669	10.5581	T.M_1	0.0450575	0.456038	5.07613e-09
CENPQ	0	TCGA	T.M_1	81.3642	55.7747	25.5895	30.1853	T.M_1	0.0533392	0.54575	6.12121e-13
EIPR1	0	TCGA	T.M_1	36.3713	18.4408	17.9305	0.5103	T.M_1	0.0464103	0.427317	5.47693e-08
ABCF2	0	TCGA	T.M_1	14.2543	4.87333	9.38097	-4.50765	T.M_1	0.0294589	0.136213	0.0976382
FUT8	0	TCGA	T.M_1	11.8789	4.72398	7.15492	-2.43094	T.M_1	0.0198816	0.160287	0.0508535
TMSB10	0	TCGA	T.M_1	113.692	65.236	48.4555	16.7806	T.M_1	0.0684926	0.721088	3.39029e-25
PEX3	0	TCGA	T.M_1	45.0704	31.1399	13.9306	17.2093	T.M_1	0.0380085	0.43864	2.20138e-08
GABARAPL2	0	TCGA	T.M_1	76.7187	59.7831	16.9356	42.8474	T.M_1	0.0529404	0.623762	1.9407e-17
TBC1D23	0	TCGA	T.M_1	35.3229	21.9862	13.3367	8.64948	T.M_1	0.0313118	0.401995	3.74093e-07
ZZZ3	0	TCGA	T.M_1	17.2725	5.25286	12.0196	-6.76677	T.M_1	0.012986	0.0603156	0.464956
RPL26L1	0	TCGA	T.M_1	151.882	112.834	39.048	73.7859	T.M_1	0.0771466	0.782231	5.13961e-32
AGA	0	TCGA	T.M_1	47.6715	21.4125	26.2591	-4.84664	T.M_1	0.0274569	0.423639	7.31237e-08
MAT2B	0	TCGA	T.M_1	76.9773	48.6914	28.286	20.4054	T.M_1	0.0429628	0.623432	2.04027e-17
STAU2	0	TCGA	T.M_1	18.1035	8.01334	10.0901	-2.0768	T.M_1	0.0190697	0.245518	0.00254431
PHF23	0	TCGA	T.M_1	37.1299	20.0495	17.0804	2.96902	T.M_1	0.0549558	0.544459	7.10834e-13
PSMA4	0	TCGA	T.M_1	97.6835	65.2834	32.4001	32.8833	T.M_1	0.0629488	0.667357	1.49323e-20
THAP3	0	TCGA	T.M_1	61.864	35.0936	26.7704	8.32323	T.M_1	0.0649208	0.524491	6.62626e-12
SPATA7	0	TCGA	T.M_1	51.0013	32.9172	18.0841	14.8331	T.M_1	0.0532721	0.568631	3.88161e-14
DCUN1D1	0	TCGA	T.M_1	41.3917	30.3093	11.0824	19.2269	T.M_1	0.0336616	0.461244	3.21994e-09
GEMIN8	0	TCGA	T.M_1	22.5916	14.5143	8.07723	6.4371	T.M_1	0.0391751	0.344313	1.71026e-05
GPM6B	0	TCGA	T.M_1	23.9466	9.22685	14.7198	-5.49294	T.M_1	0.0183359	0.204451	0.0123806
MAGEC2	0	TCGA	T.M_1	5.6161	0.835696	4.7804	-3.94471	T.M_1	0.0119069	0.0935218	0.256604
ATP6V1H	0	TCGA	T.M_1	29.1865	14.4646	14.7219	-0.257261	T.M_1	0.0383464	0.449327	9.02712e-09
DTNBP1	0	TCGA	T.M_1	12.2396	5.38264	6.85696	-1.47432	T.M_1	0.0362311	0.361727	5.82333e-06
C12orf4	0	TCGA	T.M_1	34.8439	22.5944	12.2495	10.3449	T.M_1	0.039298	0.421313	8.76269e-08
SCML1	0	TCGA	T.M_1	10.5472	2.29863	8.24858	-5.94995	T.M_1	0.0140283	0.0911845	0.268735
MRPS10	0	TCGA	T.M_1	100.297	77.8545	22.443	55.4115	T.M_1	0.063876	0.710194	3.60633e-24
ERCC8	0	TCGA	T.M_1	39.6951	21.4386	18.2565	3.18206	T.M_1	0.0400767	0.360374	6.34637e-06
RCN1	1	TCGA	T.M_1	22.8734	5.82282	17.0506	-11.2278	T.M_1	0.0162555	0.206969	0.0113225
JKAMP	0	TCGA	T.M_1	41.42	24.5661	16.8539	7.71229	T.M_1	0.0418677	0.491885	1.88256e-10
MCUR1	0	TCGA	T.M_1	13.604	7.6799	5.92413	1.75577	T.M_1	0.0224087	0.261048	0.00130167
HEBP2	0	TCGA	T.M_1	56.5865	37.0613	19.5251	17.5362	T.M_1	0.049911	0.550658	3.44759e-13
MSMO1	0	TCGA	T.M_1	18.7226	12.5924	6.13014	6.46227	T.M_1	0.0280992	0.348583	1.32092e-05
AKR7A2	0	TCGA	T.M_1	54.4636	33.2183	21.2453	11.973	T.M_1	0.0491495	0.544593	6.99894e-13
MRTO4	0	TCGA	T.M_1	94.6159	52.1227	42.4931	9.62959	T.M_1	0.0693695	0.576358	1.4563e-14
AP5M1	0	TCGA	T.M_1	17.6617	4.80279	12.8589	-8.05613	T.M_1	0.018161	0.0488155	0.554384
ANAPC4	0	TCGA	T.M_1	17.5561	6.6699	10.8862	-4.21634	T.M_1	0.0178968	0.148199	0.0712728
TRAPPC3	0	TCGA	T.M_1	116.813	83.8191	32.9935	50.8256	T.M_1	0.0707748	0.746069	9.56223e-28
SDCCAG8	0	TCGA	T.M_1	13.1193	4.68914	8.43016	-3.74102	T.M_1	0.0174937	0.296311	0.00024329
SZRD1	0	TCGA	T.M_1	27.1521	12.0664	15.0857	-3.01925	T.M_1	0.0408689	0.37174	3.04397e-06
CUL1	1	TCGA	T.M_1	18.5786	4.52329	14.0553	-9.53201	T.M_1	0.0154362	0.0949465	0.249398
FAM114A2	0	TCGA	T.M_1	35.198	23.1281	12.0699	11.0582	T.M_1	0.0313574	0.481901	4.89751e-10
GINM1	0	TCGA	T.M_1	37.8836	22.6205	15.2632	7.35731	T.M_1	0.0338587	0.428257	5.08436e-08
MRPL43	0	TCGA	T.M_1	154.264	100.624	53.6407	46.9829	T.M_1	0.0816248	0.720214	4.11562e-25
HPF1	0	TCGA	T.M_1	102.539	78.2213	24.3175	53.9038	T.M_1	0.0658123	0.723555	1.954e-25
ZFR	0	TCGA	T.M_1	26.2424	13.776	12.4664	1.3096	T.M_1	0.0186374	0.220838	0.00680031
TRAF3IP2	0	TCGA	T.M_1	9.47772	3.20204	6.27568	-3.07363	T.M_1	0.0134736	0.125565	0.127046
PKP2	0	TCGA	T.M_1	9.56303	1.45171	8.11132	-6.65961	T.M_1	0.0116548	0.0844005	0.306123
ATG5	0	TCGA	T.M_1	66.3428	47.5542	18.7885	28.7657	T.M_1	0.0443727	0.577958	1.18494e-14
PITHD1	0	TCGA	T.M_1	16.28	7.29937	8.98062	-1.68125	T.M_1	0.030338	0.337018	2.63627e-05
RIOK2	0	TCGA	T.M_1	22.2097	11.6022	10.6076	0.994581	T.M_1	0.022724	0.371457	3.10122e-06
YIPF1	0	TCGA	T.M_1	76.3762	46.1236	30.2526	15.871	T.M_1	0.0555442	0.670749	8.12257e-21
GATB	0	TCGA	T.M_1	41.5549	29.432	12.1229	17.3091	T.M_1	0.0529319	0.603845	3.58239e-16
DNAJC25	0	TCGA	T.M_1	17.2511	4.47964	12.7714	-8.29179	T.M_1	0.0141637	0.129704	0.114893
SNRNP40	0	TCGA	T.M_1	73.4703	38.3603	35.1101	3.25023	T.M_1	0.0571118	0.53762	1.55236e-12
MPC1	0	TCGA	T.M_1	48.4483	35.4589	12.9894	22.4695	T.M_1	0.0468477	0.486225	3.24911e-10
SPAG4	0	TCGA	T.M_1	26.9513	9.79695	17.1543	-7.35739	T.M_1	0.0254584	0.302964	0.000172886
MRPS35	0	TCGA	T.M_1	103.214	74.8902	28.3242	46.566	T.M_1	0.0610592	0.75557	8.53377e-29
VMP1	1	TCGA	T.M_1	40.4119	16.6428	23.7691	-7.12623	T.M_1	0.0418377	0.364625	4.83706e-06
HAGH	0	TCGA	T.M_1	41.1174	21.7702	19.3472	2.42307	T.M_1	0.0467476	0.434907	2.98406e-08
TM7SF3	0	TCGA	T.M_1	25.6897	16.4727	9.21696	7.25574	T.M_1	0.0327477	0.50513	5.04439e-11
ST3GAL6	0	TCGA	T.M_1	16.5147	7.98961	8.52514	-0.535535	T.M_1	0.031848	0.260736	0.00131985
SNX24	0	TCGA	T.M_1	37.5258	16.9437	20.5821	-3.63834	T.M_1	0.024809	0.395099	6.14552e-07
BTBD1	0	TCGA	T.M_1	19.7404	9.93674	9.80369	0.133052	T.M_1	0.016383	0.316982	8.19137e-05
FAR2	0	TCGA	T.M_1	7.34531	2.56583	4.77948	-2.21366	T.M_1	0.0145364	0.183621	0.0249877
CALCRL	0	TCGA	T.M_1	14.517	5.11018	9.40677	-4.29659	T.M_1	0.0219641	0.198462	0.0152529
OAT	0	TCGA	T.M_1	21.3089	9.08339	12.2255	-3.14208	T.M_1	0.0241774	0.288939	0.000351864
NDUFB4	0	TCGA	T.M_1	128.293	96.1432	32.1495	63.9937	T.M_1	0.0777028	0.781553	6.28682e-32
ZC3H15	0	TCGA	T.M_1	56.0685	36.7053	19.3632	17.3421	T.M_1	0.0424276	0.543929	7.55643e-13
PACC1	0	TCGA	T.M_1	48.4733	22.6913	25.782	-3.09069	T.M_1	0.0490217	0.361408	5.94291e-06
CYB5R4	0	TCGA	T.M_1	59.9916	32.5503	27.4413	5.10898	T.M_1	0.0480415	0.48094	5.36115e-10
ME1	0	TCGA	T.M_1	16.7174	5.13785	11.5796	-6.44173	T.M_1	0.0244339	0.178785	0.029141
PPP2R5A	0	TCGA	T.M_1	13.6084	6.31266	7.29576	-0.983095	T.M_1	0.0152594	0.271373	0.000814906
POLR1H	0	TCGA	T.M_1	121.476	66.6029	54.8734	11.7295	T.M_1	0.0791052	0.54493	6.73115e-13
LRRC40	0	TCGA	T.M_1	57.1076	34.9284	22.1792	12.7492	T.M_1	0.0411646	0.480123	5.78783e-10
ISOC1	0	TCGA	T.M_1	9.62651	3.76253	5.86399	-2.10146	T.M_1	0.0190033	0.197649	0.0156842
TRMT11	0	TCGA	T.M_1	14.2002	3.74606	10.4541	-6.70806	T.M_1	0.0190526	0.101926	0.216118
FECH	0	TCGA	T.M_1	16.731	8.22872	8.50228	-0.273559	T.M_1	0.0239205	0.26751	0.000973101
IDI1	0	TCGA	T.M_1	25.9325	14.1807	11.7519	2.42879	T.M_1	0.0359553	0.358908	6.96294e-06
PLPP1	0	TCGA	T.M_1	19.7656	6.78278	12.9829	-6.20007	T.M_1	0.0236641	0.245895	0.00250442
TRAM1	0	TCGA	T.M_1	71.9666	41.6712	30.2954	11.3757	T.M_1	0.0366514	0.529273	3.93426e-12
STOML1	0	TCGA	T.M_1	25.0279	12.3631	12.6649	-0.301759	T.M_1	0.0414889	0.389059	9.4061e-07
RHOA	0	TCGA	T.M_1	60.1243	35.4136	24.7107	10.703	T.M_1	0.0499479	0.612218	1.07824e-16
ZFY	0	TCGA	T.M_1	11.7384	4.02742	7.71095	-3.68352	T.M_1	0.332336	-0.0142137	0.8634
CBFB	0	TCGA	T.M_1	15.564	6.1752	9.38884	-3.21364	T.M_1	0.0193225	0.221415	0.00665328
LAPTM4A	0	TCGA	T.M_1	76.3958	42.6468	33.749	8.89773	T.M_1	0.0436918	0.580265	8.78386e-15
ERLEC1	0	TCGA	T.M_1	84.5261	59.6882	24.8378	34.8504	T.M_1	0.0496555	0.642891	9.62582e-19
VPS35	0	TCGA	T.M_1	14.006	5.4135	8.59254	-3.17904	T.M_1	0.0120556	0.150811	0.0663737
DNAJA2	0	TCGA	T.M_1	51.4938	39.5346	11.9592	27.5753	T.M_1	0.0422777	0.567713	4.35361e-14
GAL	0	TCGA	T.M_1	7.11457	1.33348	5.78109	-4.44762	T.M_1	0.0199179	0.117696	0.152849
FUNDC1	0	TCGA	T.M_1	75.8166	59.4706	16.3461	43.1245	T.M_1	0.0578351	0.70074	2.5732e-23
ATP1B3	0	TCGA	T.M_1	50.1886	28.5896	21.599	6.99057	T.M_1	0.0552555	0.546987	5.3013e-13
MAPK6	0	TCGA	T.M_1	19.5812	8.34666	11.2346	-2.8879	T.M_1	0.0162967	0.182576	0.0258393
UFD1	0	TCGA	T.M_1	66.6567	33.9567	32.7	1.25679	T.M_1	0.0683735	0.4253	6.4202e-08
NUCB2	0	TCGA	T.M_1	16.4997	5.99791	10.5017	-4.50383	T.M_1	0.0178055	0.321752	6.29841e-05
PFN2	0	TCGA	T.M_1	32.535	10.6142	21.9209	-11.3067	T.M_1	0.0283624	0.184887	0.0239881
CFAP20	0	TCGA	T.M_1	36.2349	14.9732	21.2618	-6.28859	T.M_1	0.046157	0.269654	0.000882145
EIF2B3	0	TCGA	T.M_1	117.853	73.4871	44.3657	29.1214	T.M_1	0.0719001	0.673546	4.88657e-21
CDC42	0	TCGA	T.M_1	117.909	84.7804	33.1288	51.6516	T.M_1	0.0578032	0.711816	2.55411e-24
ATP2B1	0	TCGA	T.M_1	11.2285	2.23531	8.99319	-6.75788	T.M_1	0.0102054	0.00601487	0.941963
SNX13	0	TCGA	T.M_1	21.8163	12.6862	9.13008	3.55613	T.M_1	0.0167032	0.254595	0.00172824
ING3	0	TCGA	T.M_1	25.1801	14.4103	10.7698	3.64046	T.M_1	0.0275708	0.28899	0.000350983
LMCD1	0	TCGA	T.M_1	10.715	2.31382	8.4012	-6.08738	T.M_1	0.0154862	0.102278	0.214529
BUD23	0	TCGA	T.M_1	22.6724	11.7225	10.9499	0.772654	T.M_1	0.0398445	0.304401	0.000160419
TFRC	0	TCGA	T.M_1	11.9476	4.42572	7.52189	-3.09616	T.M_1	0.0132044	0.152247	0.0637984
UBE2D1	0	TCGA	T.M_1	34.1507	14.4896	19.661	-5.1714	T.M_1	0.0369783	0.441117	1.79524e-08
PALS1	0	TCGA	T.M_1	18.8074	4.59645	14.211	-9.61452	T.M_1	0.0123458	-0.0305895	0.711133
TRNT1	0	TCGA	T.M_1	33.2974	23.1744	10.123	13.0514	T.M_1	0.0443445	0.470481	1.40883e-09
DERL2	0	TCGA	T.M_1	48.5033	33.3409	15.1624	18.1785	T.M_1	0.0513642	0.539071	1.31718e-12
MAP3K13	0	TCGA	T.M_1	29.9072	21.6107	8.29656	13.3141	T.M_1	0.0467494	0.461063	3.27183e-09
CLNS1A	0	TCGA	T.M_1	50.809	38.5864	12.2226	26.3638	T.M_1	0.0417897	0.510829	2.81227e-11
EED	0	TCGA	T.M_1	42.421	28.9832	13.4378	15.5453	T.M_1	0.0586734	0.441981	1.67145e-08
TSG101	0	TCGA	T.M_1	108.928	85.0832	23.845	61.2382	T.M_1	0.06696	0.791243	3.29646e-33
HACD3	0	TCGA	T.M_1	25.5482	18.0216	7.52666	10.4949	T.M_1	0.0302783	0.419547	1.00449e-07
ACTR6	0	TCGA	T.M_1	60.8443	49.2115	11.6328	37.5787	T.M_1	0.0493481	0.609385	1.62515e-16
TIPIN	0	TCGA	T.M_1	16.8648	8.2346	8.63021	-0.395614	T.M_1	0.0253643	0.345833	1.56068e-05
SRI	0	TCGA	T.M_1	62.9881	48.0266	14.9616	33.065	T.M_1	0.042016	0.585376	4.4873e-15
NUP37	0	TCGA	T.M_1	93.8595	70.8763	22.9832	47.893	T.M_1	0.0544599	0.684731	6.05174e-22
ACAT1	0	TCGA	T.M_1	35.6604	26.4474	9.21294	17.2345	T.M_1	0.039955	0.541995	9.43721e-13
SLC25A40	0	TCGA	T.M_1	31.5671	19.7146	11.8525	7.86214	T.M_1	0.0239414	0.35667	8.01507e-06
TIMM21	0	TCGA	T.M_1	33.3458	21.8822	11.4636	10.4186	T.M_1	0.0455391	0.509548	3.20984e-11
SLC25A3	0	TCGA	T.M_1	80.615	48.9331	31.682	17.2511	T.M_1	0.0666102	0.644477	7.43302e-19
RAB7A	0	TCGA	T.M_1	23.0132	11.8555	11.1578	0.697691	T.M_1	0.0268643	0.396216	5.67493e-07
REXO2	0	TCGA	T.M_1	62.758	32.4822	30.2758	2.20641	T.M_1	0.0377318	0.527441	4.80873e-12
RBM7	0	TCGA	T.M_1	36.9156	23.4438	13.4718	9.97201	T.M_1	0.038211	0.477149	7.6381e-10
MLH1	0	TCGA	T.M_1	25.9535	10.5379	15.4156	-4.87776	T.M_1	0.0375457	0.284491	0.00043751
UNG	0	TCGA	T.M_1	13.3737	5.15453	8.21913	-3.0646	T.M_1	0.0210006	0.205964	0.0117349
TPD52	0	TCGA	T.M_1	18.7555	9.00898	9.74654	-0.737558	T.M_1	0.0273551	0.287299	0.00038145
USP33	0	TCGA	T.M_1	34.6178	23.8307	10.7871	13.0436	T.M_1	0.0323121	0.363679	5.14035e-06
DYNC1I2	0	TCGA	T.M_1	23.5012	12.3028	11.1984	1.10437	T.M_1	0.0255148	0.289207	0.000347228
GPR137B	0	TCGA	T.M_1	8.36823	2.43549	5.93274	-3.49725	T.M_1	0.0122431	0.141872	0.084361
UBE2A	0	TCGA	T.M_1	138.643	106.634	32.009	74.6245	T.M_1	0.0603235	0.795262	9.26451e-34
PIAS2	0	TCGA	T.M_1	8.9068	2.29923	6.60756	-4.30833	T.M_1	0.0125035	0.0499147	0.545489
ACER3	0	TCGA	T.M_1	10.6211	3.98455	6.63653	-2.65198	T.M_1	0.0190083	0.150626	0.0667114
ITM2A	0	TCGA	T.M_1	18.16	6.97895	11.181	-4.20206	T.M_1	0.0339922	0.317849	7.8119e-05
VDAC3	0	TCGA	T.M_1	122.432	90.818	31.6144	59.2037	T.M_1	0.0723289	0.732567	2.47895e-26
ITCH	0	TCGA	T.M_1	18.976	7.03201	11.944	-4.91201	T.M_1	0.0139471	0.111275	0.17668
UBE2D4	0	TCGA	T.M_1	19.8534	10.7698	9.08356	1.68625	T.M_1	0.0265438	0.31844	7.5626e-05
LXN	0	TCGA	T.M_1	22.8387	8.42193	14.4168	-5.99487	T.M_1	0.0296927	0.321937	6.23399e-05
CDC14A	0	TCGA	T.M_1	15.2909	7.12538	8.16554	-1.04016	T.M_1	0.0191756	0.146008	0.0756053
FDFT1	0	TCGA	T.M_1	16.4704	5.89891	10.5715	-4.67256	T.M_1	0.030314	0.220501	0.00688764
PGM1	0	TCGA	T.M_1	15.4452	7.59817	7.84699	-0.248819	T.M_1	0.0357451	0.297359	0.000230665
STX7	0	TCGA	T.M_1	31.6142	14.4728	17.1415	-2.6687	T.M_1	0.0298182	0.309755	0.000120953
RAB21	0	TCGA	T.M_1	10.2437	2.79312	7.45056	-4.65744	T.M_1	0.0111094	0.047096	0.568437
CPOX	0	TCGA	T.M_1	12.5576	3.50578	9.05183	-5.54605	T.M_1	0.0246439	0.172763	0.0351223
CLDND1	0	TCGA	T.M_1	44.3473	24.0699	20.2774	3.79248	T.M_1	0.0453885	0.421513	8.62817e-08
HSP90AA1	0	TCGA	T.M_1	11.6195	3.6256	7.99388	-4.36828	T.M_1	0.0116182	0.153651	0.0613612
OSTM1	0	TCGA	T.M_1	50.5948	29.7138	20.881	8.83288	T.M_1	0.0390173	0.481041	5.31023e-10
PCNP	0	TCGA	T.M_1	73.278	56.6741	16.6039	40.0703	T.M_1	0.0476161	0.627676	1.06745e-17
UBA5	0	TCGA	T.M_1	14.3428	5.87489	8.46789	-2.593	T.M_1	0.0153691	0.0886704	0.282211
STK17B	0	TCGA	T.M_1	22.2104	11.8517	10.3586	1.49313	T.M_1	0.0277087	0.303363	0.000169335
JMJD4	0	TCGA	T.M_1	25.8653	12.7081	13.1572	-0.449159	T.M_1	0.0495462	0.346922	1.46125e-05
DELE1	0	TCGA	T.M_1	15.1441	6.60472	8.53938	-1.93467	T.M_1	0.0209181	0.228522	0.00506043
HSPB11	0	TCGA	T.M_1	58.8027	39.5675	19.2352	20.3324	T.M_1	0.0596494	0.617736	4.79228e-17
STRADB	0	TCGA	T.M_1	16.2128	9.63024	6.58258	3.04766	T.M_1	0.0263246	0.3402	2.18581e-05
BZW1	1	TCGA	T.M_1	56.9606	40.5006	16.4601	24.0405	T.M_1	0.0371144	0.561215	9.71149e-14
C5orf22	0	TCGA	T.M_1	13.1096	3.79517	9.31447	-5.5193	T.M_1	0.0127552	0.171054	0.0369974
MRPL22	0	TCGA	T.M_1	178.582	128.824	49.7576	79.0668	T.M_1	0.0798472	0.809305	8.70806e-36
RNF13	0	TCGA	T.M_1	80.7488	58.4036	22.3452	36.0584	T.M_1	0.0486672	0.608732	1.78528e-16
LYRM2	0	TCGA	T.M_1	38.0116	28.4157	9.59594	18.8198	T.M_1	0.036224	0.451486	7.51151e-09
BCKDHB	0	TCGA	T.M_1	21.0168	10.3318	10.6849	-0.353113	T.M_1	0.0166298	0.177225	0.0306004
ITGAE	0	TCGA	T.M_1	133.15	98.2418	34.9083	63.3335	T.M_1	0.0773366	0.72423	1.67886e-25
RRAGB	0	TCGA	T.M_1	33.9617	19.4592	14.5025	4.9567	T.M_1	0.0417796	0.282739	0.000476252
CHMP2B	0	TCGA	T.M_1	30.8382	18.7692	12.0691	6.70006	T.M_1	0.0318096	0.460911	3.31605e-09
PPIE	0	TCGA	T.M_1	47.1426	32.3239	14.8187	17.5052	T.M_1	0.0597248	0.58234	6.697e-15
ZMPSTE24	0	TCGA	T.M_1	40.299	25.8022	14.4967	11.3055	T.M_1	0.0341043	0.468297	1.71675e-09
STARD7	0	TCGA	T.M_1	16.9166	8.23806	8.67857	-0.440505	T.M_1	0.0178903	0.256902	0.00156296
GSTP1	0	TCGA	T.M_1	49.2254	28.5177	20.7077	7.81003	T.M_1	0.0563301	0.574801	1.77787e-14
EIF3I	0	TCGA	T.M_1	130.018	84.847	45.1714	39.6756	T.M_1	0.0738049	0.744136	1.54325e-27
RAB10	0	TCGA	T.M_1	16.0584	8.39293	7.66551	0.727412	T.M_1	0.015878	0.271656	0.000804304
AK6	0	TCGA	T.M_1	22.7395	15.4009	7.33859	8.06228	T.M_1	0.0323428	0.513318	2.17155e-11
MYNN	0	TCGA	T.M_1	88.8785	57.1094	31.7691	25.3404	T.M_1	0.0567823	0.569269	3.58304e-14
SCAMP1	0	TCGA	T.M_1	23.2096	12.7961	10.4134	2.38272	T.M_1	0.0201283	0.250452	0.00206544
AKR1B1	0	TCGA	T.M_1	39.2806	19.7086	19.572	0.13658	T.M_1	0.0539479	0.538313	1.43538e-12
CPNE3	0	TCGA	T.M_1	30.2869	20.3319	9.95504	10.3768	T.M_1	0.0246475	0.343929	1.75019e-05
CHMP5	0	TCGA	T.M_1	98.412	69.2612	29.1508	40.1103	T.M_1	0.06596	0.68518	5.55324e-22
DIMT1	0	TCGA	T.M_1	84.5832	63.8428	20.7404	43.1024	T.M_1	0.0539783	0.620842	3.01495e-17
IPO11	0	TCGA	T.M_1	30.3067	20.8252	9.4815	11.3437	T.M_1	0.0277089	0.380453	1.70012e-06
EIF2AK1	0	TCGA	T.M_1	14.1026	3.5326	10.57	-7.03743	T.M_1	0.0141845	0.105017	0.20244
EPDR1	0	TCGA	T.M_1	20.9972	8.70981	12.2874	-3.57761	T.M_1	0.0176915	0.299452	0.000207258
RBM22	0	TCGA	T.M_1	15.2205	6.97684	8.24364	-1.2668	T.M_1	0.0235711	0.275371	0.000676374
ERO1B	0	TCGA	T.M_1	17.1357	9.22719	7.90855	1.31865	T.M_1	0.0271694	0.289556	0.000341298
ZFAND6	0	TCGA	T.M_1	86.6314	66.7987	19.8327	46.9659	T.M_1	0.0506809	0.698306	4.21525e-23
HSD17B14	0	TCGA	T.M_1	14.8089	3.92279	10.8861	-6.96328	T.M_1	0.0225558	0.180341	0.0277445
OGFOD1	0	TCGA	T.M_1	9.33984	3.64355	5.69629	-2.05273	T.M_1	0.0159765	0.19384	0.0178505
PIR	0	TCGA	T.M_1	34.1696	19.1024	15.0672	4.03518	T.M_1	0.0365914	0.490412	2.17196e-10
AAMDC	0	TCGA	T.M_1	26.4571	18.5471	7.90994	10.6372	T.M_1	0.0466453	0.527419	4.82018e-12
METTL2A	0	TCGA	T.M_1	85.2146	55.0703	30.1443	24.926	T.M_1	0.0615543	0.490716	2.10876e-10
EDEM2	0	TCGA	T.M_1	90.2087	50.3206	39.8882	10.4324	T.M_1	0.060718	0.667811	1.37713e-20
PDRG1	0	TCGA	T.M_1	76.7727	51.4036	25.369	26.0346	T.M_1	0.0685071	0.627107	1.16506e-17
TGDS	0	TCGA	T.M_1	68.3532	44.2961	24.057	20.2391	T.M_1	0.0527209	0.526428	5.36988e-12
C3orf18	0	TCGA	T.M_1	10.6972	4.24066	6.45657	-2.2159	T.M_1	0.0193383	0.187477	0.0220495
COQ9	0	TCGA	T.M_1	19.9646	10.1204	9.84419	0.276263	T.M_1	0.029654	0.301669	0.000184893
KIF9	0	TCGA	T.M_1	52.6669	30.0693	22.5977	7.4716	T.M_1	0.0381324	0.520091	1.063e-11
FKBP1A	0	TCGA	T.M_1	45.4544	19.4969	25.9575	-6.46066	T.M_1	0.042869	0.502144	6.82153e-11
KIZ	0	TCGA	T.M_1	13.7349	2.91511	10.8198	-7.90471	T.M_1	0.0207256	0.0656122	0.426607
DYNLL1	0	TCGA	T.M_1	129.189	95.1879	34.0006	61.1873	T.M_1	0.0779757	0.765554	5.96234e-30
SNX5	0	TCGA	T.M_1	31.0293	20.2442	10.7851	9.45914	T.M_1	0.0328594	0.459786	3.66068e-09
RBBP9	0	TCGA	T.M_1	32.7488	16.051	16.6977	-0.646718	T.M_1	0.0394011	0.292679	0.00029215
TMEM230	0	TCGA	T.M_1	98.3098	69.5433	28.7665	40.7768	T.M_1	0.0617736	0.663036	3.20619e-20
TASP1	0	TCGA	T.M_1	14.0997	3.27649	10.8232	-7.54668	T.M_1	0.0144324	0.135396	0.0996826
SIRT4	0	TCGA	T.M_1	36.636	19.2443	17.3917	1.85267	T.M_1	0.0539792	0.391431	7.96597e-07
PEBP1	0	TCGA	T.M_1	27.5064	14.3768	13.1296	1.24728	T.M_1	0.0313668	0.421346	8.74054e-08
ERP29	1	TCGA	T.M_1	38.1555	18.2449	19.9106	-1.66566	T.M_1	0.0404281	0.501059	7.60657e-11
NECAP1	0	TCGA	T.M_1	29.5019	17.4871	12.0148	5.47237	T.M_1	0.0404867	0.440508	1.88789e-08
DHX32	0	TCGA	T.M_1	25.345	11.8229	13.522	-1.69912	T.M_1	0.0250967	0.410379	2.01501e-07
BLVRB	0	TCGA	T.M_1	70.1448	26.0088	44.1361	-18.1273	T.M_1	0.0422243	0.411917	1.79546e-07
SPTLC1	0	TCGA	T.M_1	32.1304	20.9767	11.1538	9.82294	T.M_1	0.0299906	0.414217	1.50936e-07
YPEL3	0	TCGA	T.M_1	18.7725	4.47118	14.3013	-9.83013	T.M_1	0.0235557	0.181643	0.0266201
MRPS33	0	TCGA	T.M_1	102.465	81.4647	21	60.4647	T.M_1	0.0613888	0.732237	2.67766e-26
NDUFB2	0	TCGA	T.M_1	131.231	96.2958	34.9351	61.3607	T.M_1	0.0769988	0.770053	1.72077e-30
SPG21	0	TCGA	T.M_1	77.3439	49.5662	27.7777	21.7885	T.M_1	0.0579984	0.645456	6.33093e-19
SLC26A4	0	TCGA	T.M_1	10.9577	4.47304	6.48462	-2.01157	T.M_1	0.0135075	0.113448	0.168326
DLD	0	TCGA	T.M_1	17.9703	6.66127	11.309	-4.64775	T.M_1	0.015241	0.188569	0.0212736
TXNL1	0	TCGA	T.M_1	80.8996	59.3721	21.5275	37.8446	T.M_1	0.0604169	0.707836	5.93072e-24
FH	0	TCGA	T.M_1	42.4182	26.779	15.6392	11.1398	T.M_1	0.0540602	0.552926	2.63613e-13
SPAG7	0	TCGA	T.M_1	42.4165	24.6289	17.7876	6.84131	T.M_1	0.0643612	0.52698	5.05673e-12
TMEM101	0	TCGA	T.M_1	134.98	82.6719	52.308	30.3639	T.M_1	0.080501	0.705054	1.05996e-23
PSME1	0	TCGA	T.M_1	86.6052	47.4891	39.1161	8.37295	T.M_1	0.0547274	0.586207	4.01876e-15
PPP2R3C	0	TCGA	T.M_1	70.5223	48.345	22.1773	26.1677	T.M_1	0.056597	0.634511	3.68246e-18
HAUS4	0	TCGA	T.M_1	61.0786	36.1936	24.8851	11.3085	T.M_1	0.0516181	0.485402	3.51475e-10
TINF2	0	TCGA	T.M_1	49.1821	29.4251	19.757	9.66814	T.M_1	0.0488608	0.496942	1.1462e-10
SNAP23	0	TCGA	T.M_1	53.8142	25.9553	27.8589	-1.90361	T.M_1	0.036576	0.389849	8.90052e-07
MYL6	0	TCGA	T.M_1	134.697	87.2914	47.4056	39.8858	T.M_1	0.0719515	0.734645	1.52145e-26
ECHDC1	0	TCGA	T.M_1	25.6907	14.4391	11.2516	3.18747	T.M_1	0.0318386	0.344549	1.6862e-05
SEC22C	0	TCGA	T.M_1	13.57	6.19201	7.37796	-1.18595	T.M_1	0.0171404	0.105699	0.199508
UPRT	0	TCGA	T.M_1	25.59	11.2092	14.3808	-3.17167	T.M_1	0.018362	0.313325	9.9896e-05
FMO2	0	TCGA	T.M_1	13.1292	2.99839	10.1309	-7.13247	T.M_1	0.0110733	0.07922	0.336869
TMEM38B	0	TCGA	T.M_1	40.9692	27.1541	13.8151	13.339	T.M_1	0.0428726	0.480765	5.44955e-10
PSMD5	0	TCGA	T.M_1	8.70667	3.09043	5.61625	-2.52582	T.M_1	0.0140922	0.0695592	0.399257
IKZF5	0	TCGA	T.M_1	38.0832	21.8545	16.2287	5.62577	T.M_1	0.0317137	0.351137	1.12977e-05
CREM	0	TCGA	T.M_1	68.3281	38.8867	29.4414	9.44525	T.M_1	0.0510757	0.626613	1.25663e-17
TMEM14A	0	TCGA	T.M_1	84.6047	66.642	17.9627	48.6792	T.M_1	0.055415	0.694957	8.24493e-23
SH3GLB1	1	TCGA	T.M_1	18.9032	7.23267	11.6705	-4.43783	T.M_1	0.0162349	0.305318	0.000152897
RAB18	0	TCGA	T.M_1	39.5147	24.9426	14.5721	10.3705	T.M_1	0.0322578	0.466225	2.06813e-09
PRTFDC1	0	TCGA	T.M_1	22.9839	13.5565	9.42739	4.12908	T.M_1	0.0309922	0.320972	6.5769e-05
PALMD	0	TCGA	T.M_1	18.9754	5.08407	13.8913	-8.80723	T.M_1	0.0177981	0.159528	0.0519731
BCL7C	0	TCGA	T.M_1	75.284	40.6026	34.6814	5.92121	T.M_1	0.0665585	0.550401	3.55386e-13
BCL2L13	0	TCGA	T.M_1	13.2271	3.46142	9.76563	-6.30421	T.M_1	0.0135391	0.165445	0.0437553
LGALS2	0	TCGA	T.M_1	6.79803	1.66156	5.13646	-3.4749	T.M_1	0.0184742	-0.0316633	0.701467
LGALS1	0	TCGA	T.M_1	72.5489	29.1129	43.436	-14.3231	T.M_1	0.0452422	0.458153	4.22297e-09
ANKRD54	0	TCGA	T.M_1	16.1937	5.89725	10.2964	-4.39919	T.M_1	0.0386514	0.201966	0.0135091
SNU13	0	TCGA	T.M_1	58.1032	30.3473	27.7559	2.59144	T.M_1	0.065969	0.503784	5.78165e-11
HSCB	0	TCGA	T.M_1	126.676	88.362	38.3143	50.0477	T.M_1	0.0756783	0.672316	6.11413e-21
CBY1	0	TCGA	T.M_1	40.7762	25.4176	15.3587	10.0589	T.M_1	0.0541353	0.472643	1.15683e-09
DNAL4	0	TCGA	T.M_1	22.0455	9.8345	12.211	-2.37654	T.M_1	0.0415662	0.418712	1.07111e-07
SLC25A17	0	TCGA	T.M_1	44.4841	22.393	22.0911	0.301896	T.M_1	0.0548288	0.423385	7.45878e-08
RBX1	0	TCGA	T.M_1	138.833	87.9932	50.8403	37.1529	T.M_1	0.0818548	0.669813	9.6163e-21
PMM1	0	TCGA	T.M_1	50.4515	25.3588	25.0927	0.266092	T.M_1	0.0631925	0.460809	3.34585e-09
FKBP3	0	TCGA	T.M_1	33.2631	18.4735	14.7896	3.68384	T.M_1	0.0470478	0.449806	8.6674e-09
AP4S1	0	TCGA	T.M_1	27.8005	14.8532	12.9473	1.9059	T.M_1	0.0413309	0.351692	1.09184e-05
PSMC6	0	TCGA	T.M_1	93.3315	56.4875	36.844	19.6434	T.M_1	0.0596684	0.581077	7.90044e-15
CGRRF1	0	TCGA	T.M_1	119.952	83.7153	36.2364	47.4789	T.M_1	0.0660668	0.711917	2.49931e-24
ATP6V1D	0	TCGA	T.M_1	35.578	21.5741	14.0039	7.57024	T.M_1	0.0367502	0.507459	3.97812e-11
PSMA3	0	TCGA	T.M_1	89.785	59.26	30.5249	28.7351	T.M_1	0.0614183	0.641379	1.23016e-18
VTI1B	0	TCGA	T.M_1	13.4661	4.0028	9.4633	-5.46049	T.M_1	0.0210456	0.14789	0.07187
GSTZ1	0	TCGA	T.M_1	28.2462	15.1772	13.069	2.1082	T.M_1	0.0495561	0.365688	4.51681e-06
DHRS7	0	TCGA	T.M_1	47.5011	25.2471	22.2541	2.99302	T.M_1	0.0493808	0.50058	7.98032e-11
PPM1A	0	TCGA	T.M_1	16.0005	5.38766	10.6129	-5.22523	T.M_1	0.0195133	0.116365	0.15758
ERH	0	TCGA	T.M_1	105.913	65.1281	40.7854	24.3427	T.M_1	0.0682726	0.583142	6.02755e-15
EIF5	0	TCGA	T.M_1	20.5696	10.3841	10.1855	0.198566	T.M_1	0.0214259	0.308848	0.000126927
GSKIP	0	TCGA	T.M_1	106.551	70.8897	35.6615	35.2282	T.M_1	0.0636131	0.674413	4.16968e-21
PSME2	0	TCGA	T.M_1	43.4368	18.1497	25.2871	-7.13735	T.M_1	0.0451568	0.376162	2.26976e-06
BRMS1L	0	TCGA	T.M_1	24.3083	11.0272	13.2811	-2.25385	T.M_1	0.0321815	0.241186	0.00304527
GMPR2	0	TCGA	T.M_1	35.3986	19.2397	16.1589	3.08075	T.M_1	0.0452647	0.447114	1.08845e-08
IFT52	0	TCGA	T.M_1	93.6021	53.9323	39.6698	14.2625	T.M_1	0.0619844	0.556601	1.69896e-13
PFDN4	0	TCGA	T.M_1	51.162	31.6407	19.5213	12.1194	T.M_1	0.0658338	0.629425	8.15051e-18
DOK5	0	TCGA	T.M_1	17.8917	9.21428	8.67744	0.536842	T.M_1	0.0286855	0.298977	0.00021237
PRELID3B	0	TCGA	T.M_1	29.0562	17.7896	11.2666	6.52293	T.M_1	0.0418256	0.500911	7.7208e-11
NDUFAF5	0	TCGA	T.M_1	110.244	72.2558	37.9886	34.2672	T.M_1	0.0733801	0.595012	1.22465e-15
MROH8	0	TCGA	T.M_1	9.03299	3.12012	5.91287	-2.79276	T.M_1	0.0184656	0.162917	0.0471236
MANBAL	0	TCGA	T.M_1	89.8008	59.2451	30.5557	28.6894	T.M_1	0.064489	0.636659	2.62125e-18
MAPRE1	0	TCGA	T.M_1	13.9424	3.11681	10.8256	-7.70877	T.M_1	0.0149289	0.0807038	0.327869
CST3	0	TCGA	T.M_1	28.0211	10.5012	17.5199	-7.01874	T.M_1	0.0225674	0.296782	0.000237534
ASIP	0	TCGA	T.M_1	26.2415	13.0003	13.2412	-0.24093	T.M_1	0.0366489	0.36969	3.48244e-06
WFDC2	0	TCGA	T.M_1	9.62779	3.20715	6.42064	-3.21349	T.M_1	0.0209046	0.239601	0.00324981
ACOT8	0	TCGA	T.M_1	56.3776	33.1249	23.2527	9.87216	T.M_1	0.0648409	0.486838	3.06405e-10
APMAP	0	TCGA	T.M_1	25.0445	11.7165	13.328	-1.61156	T.M_1	0.0455772	0.438894	2.15601e-08
VAPA	0	TCGA	T.M_1	41.679	29.4596	12.2194	17.2402	T.M_1	0.0426057	0.555015	2.05481e-13
METTL4	0	TCGA	T.M_1	48.8376	29.0847	19.7529	9.33174	T.M_1	0.0489812	0.42805	5.16837e-08
RIOK3	0	TCGA	T.M_1	24.2329	13.4934	10.7394	2.75402	T.M_1	0.0254836	0.339964	2.21653e-05
PSMD10	0	TCGA	T.M_1	122.619	97.8807	24.7378	73.1429	T.M_1	0.0616339	0.746613	8.3506e-28
ATG4A	0	TCGA	T.M_1	80.8277	49.441	31.3867	18.0543	T.M_1	0.0474596	0.61626	5.96289e-17
NXT2	0	TCGA	T.M_1	32.7134	23.0921	9.62131	13.4708	T.M_1	0.0352539	0.371293	3.13471e-06
ALG13	0	TCGA	T.M_1	32.6044	20.5107	12.0937	8.41699	T.M_1	0.0321835	0.283896	0.000450325
PRPS2	0	TCGA	T.M_1	26.8286	6.95901	19.8696	-12.9105	T.M_1	0.0189852	0.215186	0.00840117
MOSPD1	0	TCGA	T.M_1	89.48	60.5244	28.9556	31.5688	T.M_1	0.0564242	0.596532	9.93839e-16
SRPX	0	TCGA	T.M_1	23.1259	5.97282	17.1531	-11.1803	T.M_1	0.0217194	0.237421	0.00355134
RBBP7	0	TCGA	T.M_1	19.6455	10.3232	9.32234	1.00082	T.M_1	0.0240169	0.308569	0.000128822
SLC25A14	0	TCGA	T.M_1	61.5254	45.7839	15.7416	30.0423	T.M_1	0.0528877	0.567306	4.57997e-14
PIM2	0	TCGA	T.M_1	22.2581	8.85607	13.4021	-4.546	T.M_1	0.0242947	0.341578	2.01407e-05
PGK1	0	TCGA	T.M_1	39.5281	19.0534	20.4746	-1.42123	T.M_1	0.0348028	0.450063	8.47966e-09
MAGT1	0	TCGA	T.M_1	80.7655	54.6895	26.076	28.6134	T.M_1	0.0432108	0.57162	2.66454e-14
RP2	0	TCGA	T.M_1	32.2423	19.3656	12.8766	6.48901	T.M_1	0.031623	0.410916	1.93561e-07
PIN4	0	TCGA	T.M_1	64.8626	47.5381	17.3246	30.2135	T.M_1	0.0606395	0.692578	1.32085e-22
PBDC1	0	TCGA	T.M_1	18.2488	6.7012	11.5476	-4.84639	T.M_1	0.0203588	0.360218	6.40945e-06
GLA	0	TCGA	T.M_1	62.6858	28.7355	33.9504	-5.21491	T.M_1	0.0576266	0.55088	3.35876e-13
RUBCNL	0	TCGA	T.M_1	16.6449	3.72537	12.9196	-9.19418	T.M_1	0.0122205	0.127578	0.121016
NDFIP2	0	TCGA	T.M_1	44.3757	32.7739	11.6018	21.1722	T.M_1	0.040243	0.498476	9.84402e-11
CDADC1	0	TCGA	T.M_1	16.3031	9.50591	6.79716	2.70875	T.M_1	0.0229867	0.334493	3.0545e-05
CAB39L	0	TCGA	T.M_1	22.9148	9.50702	13.4078	-3.90074	T.M_1	0.019331	0.197907	0.0155463
KPNA3	0	TCGA	T.M_1	21.1719	10.3143	10.8577	-0.543415	T.M_1	0.0219815	0.20875	0.0106227
RGCC	0	TCGA	T.M_1	22.0283	10.1486	11.8797	-1.73115	T.M_1	0.0361021	0.319158	7.26979e-05
DHRS12	0	TCGA	T.M_1	12.5003	4.77041	7.72992	-2.95951	T.M_1	0.0222332	0.130782	0.111883
TSC22D1	0	TCGA	T.M_1	28.8072	13.9269	14.8803	-0.953347	T.M_1	0.0328021	0.329276	4.12395e-05
CLN5	0	TCGA	T.M_1	35.5903	25.6754	9.91493	15.7604	T.M_1	0.0433484	0.422416	8.04349e-08
PHKB	0	TCGA	T.M_1	14.1761	4.28973	9.88636	-5.59662	T.M_1	0.00981421	0.0099873	0.903781
LYRM1	0	TCGA	T.M_1	111.416	88.6082	22.8073	65.8009	T.M_1	0.0631076	0.696064	6.61226e-23
NUTF2	0	TCGA	T.M_1	73.0177	49.2544	23.7633	25.4911	T.M_1	0.0688679	0.591018	2.10898e-15
POLR2C	0	TCGA	T.M_1	47.1237	31.7857	15.338	16.4477	T.M_1	0.0533712	0.584125	5.29519e-15
PARD6A	0	TCGA	T.M_1	42.823	23.3514	19.4716	3.87983	T.M_1	0.046832	0.41511	1.41055e-07
CYB5B	0	TCGA	T.M_1	21.8021	13.3357	8.46639	4.86931	T.M_1	0.0299092	0.445761	1.21959e-08
CMC2	0	TCGA	T.M_1	75.4765	56.9671	18.5094	38.4577	T.M_1	0.0675025	0.556234	1.77546e-13
HCFC1R1	0	TCGA	T.M_1	39.76	22.3009	17.4591	4.8418	T.M_1	0.0515208	0.454736	5.68163e-09
WFDC1	0	TCGA	T.M_1	9.19248	1.93097	7.26151	-5.33053	T.M_1	0.0164788	0.0854997	0.299844
ELOB	0	TCGA	T.M_1	138.77	92.001	46.7688	45.2322	T.M_1	0.0816901	0.707023	7.03172e-24
HMOX2	0	TCGA	T.M_1	28.0427	15.0696	12.9732	2.09641	T.M_1	0.0421616	0.409385	2.1703e-07
DNAJA3	0	TCGA	T.M_1	27.1797	15.8019	11.3778	4.42415	T.M_1	0.0401159	0.360584	6.26222e-06
BFAR	0	TCGA	T.M_1	66.6563	40.8908	25.7655	15.1253	T.M_1	0.0497901	0.580058	9.02359e-15
AAGAB	0	TCGA	T.M_1	31.6198	20.9073	10.7125	10.1947	T.M_1	0.0334703	0.480464	5.60573e-10
TRIP4	0	TCGA	T.M_1	19.4568	6.12312	13.3336	-7.21051	T.M_1	0.018484	0.363682	5.13916e-06
MTFMT	0	TCGA	T.M_1	49.1783	34.2037	14.9746	19.229	T.M_1	0.0490164	0.606574	2.43194e-16
RAB11A	0	TCGA	T.M_1	39.5274	26.2713	13.2561	13.0152	T.M_1	0.0442513	0.532998	2.60598e-12
TMEM87A	0	TCGA	T.M_1	19.2481	12.2905	6.95751	5.33303	T.M_1	0.0232102	0.345253	1.61628e-05
DTWD1	0	TCGA	T.M_1	24.1365	15.5505	8.58604	6.96447	T.M_1	0.0257084	0.290151	0.000331383
EIF3J	0	TCGA	T.M_1	19.3755	12.038	7.33748	4.70056	T.M_1	0.022777	0.33023	3.90522e-05
SLC30A4	0	TCGA	T.M_1	12.2102	3.09998	9.11025	-6.01027	T.M_1	0.0118527	0.0140504	0.864954
BLOC1S6	0	TCGA	T.M_1	37.4852	22.4505	15.0347	7.41585	T.M_1	0.0371018	0.366657	4.24257e-06
ZDHHC2	0	TCGA	T.M_1	19.659	9.22176	10.4372	-1.21547	T.M_1	0.0250682	0.272509	0.000773121
CA2	0	TCGA	T.M_1	26.3676	12.6042	13.7634	-1.15915	T.M_1	0.0257023	0.320921	6.59543e-05
RIPK2	0	TCGA	T.M_1	10.4718	2.73206	7.73971	-5.00765	T.M_1	0.0162228	0.145162	0.0773325
NBN	0	TCGA	T.M_1	18.9833	7.04797	11.9354	-4.88738	T.M_1	0.0137246	0.0917105	0.265972
DECR1	0	TCGA	T.M_1	55.0095	40.9338	14.0758	26.858	T.M_1	0.0534713	0.64686	5.02486e-19
UBE2W	0	TCGA	T.M_1	72.6521	48.7862	23.8659	24.9202	T.M_1	0.0482532	0.584092	5.31805e-15
EMC2	0	TCGA	T.M_1	16.2686	6.18644	10.0822	-3.89573	T.M_1	0.0135022	0.250448	0.00206576
ARMC1	0	TCGA	T.M_1	62.4152	37.9322	24.483	13.4492	T.M_1	0.0469201	0.497907	1.04169e-10
PYCR3	0	TCGA	T.M_1	24.3526	12.1146	12.238	-0.123465	T.M_1	0.0434773	0.368377	3.79419e-06
INTS10	0	TCGA	T.M_1	57.2421	38.6914	18.5507	20.1407	T.M_1	0.0540717	0.543345	8.08237e-13
ERI1	1	TCGA	T.M_1	23.0635	5.29295	17.7705	-12.4776	T.M_1	0.0125339	0.10304	0.211116
LEPROTL1	0	TCGA	T.M_1	35.827	21.1841	14.6429	6.54117	T.M_1	0.0392779	0.456739	4.7768e-09
DCTN6	0	TCGA	T.M_1	61.6313	49.5133	12.118	37.3953	T.M_1	0.0535769	0.62895	8.77204e-18
GSR	0	TCGA	T.M_1	39.1474	22.6482	16.4992	6.14891	T.M_1	0.0426957	0.47023	1.44122e-09
UBXN8	0	TCGA	T.M_1	49.0918	34.0941	14.9976	19.0965	T.M_1	0.0557077	0.57039	3.11201e-14
PPP2CB	0	TCGA	T.M_1	17.5423	8.74115	8.80111	-0.0599658	T.M_1	0.0183447	0.279307	0.000561461
BNIP3L	0	TCGA	T.M_1	20.356	10.8436	9.51242	1.33114	T.M_1	0.025068	0.32226	6.12305e-05
ETHE1	0	TCGA	T.M_1	96.69	52.732	43.958	8.77405	T.M_1	0.0631632	0.571587	2.67557e-14
GTPBP10	0	TCGA	T.M_1	23.9698	15.5014	8.46844	7.03297	T.M_1	0.0244767	0.303689	0.000166481
PMPCB	0	TCGA	T.M_1	46.7304	32.6512	14.0793	18.5719	T.M_1	0.0413305	0.552342	2.82536e-13
BET1	0	TCGA	T.M_1	38.1823	21.609	16.5733	5.03568	T.M_1	0.0344487	0.550655	3.44907e-13
PON3	0	TCGA	T.M_1	12.0222	3.56205	8.46019	-4.89815	T.M_1	0.0154183	0.206356	0.0115725
PON2	0	TCGA	T.M_1	23.7829	11.3289	12.454	-1.12509	T.M_1	0.0172283	0.279652	0.000552309
DUS4L	0	TCGA	T.M_1	20.6356	13.2504	7.38523	5.86518	T.M_1	0.0283662	0.335803	2.83035e-05
MTPN	0	TCGA	T.M_1	18.3902	8.43614	9.95408	-1.51794	T.M_1	0.0144246	0.182819	0.025639
CAV2	1	TCGA	T.M_1	11.1481	3.38989	7.75816	-4.36827	T.M_1	0.0185909	0.135886	0.0984519
LMBR1	0	TCGA	T.M_1	13.9636	5.09567	8.86789	-3.77222	T.M_1	0.0116941	0.0801705	0.331086
DNAJB6	0	TCGA	T.M_1	23.4836	13.5199	9.96365	3.55629	T.M_1	0.0332411	0.47224	1.2002e-09
TSPAN12	0	TCGA	T.M_1	12.8934	3.37958	9.5138	-6.13422	T.M_1	0.013693	0.0223798	0.786457
SSBP1	0	TCGA	T.M_1	92.5681	68.7007	23.8675	44.8332	T.M_1	0.0578624	0.716539	9.22312e-25
HIBADH	0	TCGA	T.M_1	33.4605	17.4812	15.9793	1.50197	T.M_1	0.0272443	0.46772	1.80834e-09
TAX1BP1	0	TCGA	T.M_1	23.9135	13.2455	10.668	2.57748	T.M_1	0.0170908	0.375861	2.31589e-06
ABHD11	0	TCGA	T.M_1	29.3249	13.2465	16.0784	-2.83197	T.M_1	0.0302863	0.325743	5.03834e-05
BUD31	0	TCGA	T.M_1	112.193	86.4062	25.7865	60.6197	T.M_1	0.0651265	0.727858	7.36687e-26
CYP3A5	0	TCGA	T.M_1	12.75	5.84455	6.90547	-1.06092	T.M_1	0.0212134	0.199184	0.0148784
AIMP2	0	TCGA	T.M_1	26.868	14.5409	12.3272	2.21374	T.M_1	0.0391916	0.398741	4.73488e-07
LSM5	0	TCGA	T.M_1	74.5136	53.8813	20.6323	33.249	T.M_1	0.0550505	0.655429	1.19438e-19
AP1S1	0	TCGA	T.M_1	57.7029	36.8454	20.8575	15.988	T.M_1	0.0617451	0.603856	3.57688e-16
C1GALT1	0	TCGA	T.M_1	18.2041	6.86352	11.3405	-4.47702	T.M_1	0.0139503	0.190114	0.0202158
RPA3	0	TCGA	T.M_1	72.6644	53.27	19.3945	33.8755	T.M_1	0.0536306	0.62669	1.24204e-17
ZNHIT1	0	TCGA	T.M_1	158.14	113.145	44.9945	68.1509	T.M_1	0.0781762	0.76534	6.32112e-30
TMEM106B	0	TCGA	T.M_1	44.337	34.1784	10.1586	24.0198	T.M_1	0.0309673	0.450869	7.91754e-09
ANKMY2	0	TCGA	T.M_1	16.8323	8.91859	7.9137	1.00488	T.M_1	0.0170444	0.27992	0.000545276
TSPAN13	0	TCGA	T.M_1	14.4986	4.78259	9.71596	-4.93337	T.M_1	0.0282059	0.287974	0.000369007
CHCHD3	0	TCGA	T.M_1	26.3647	12.3484	14.0163	-1.66789	T.M_1	0.0293721	0.35811	7.32212e-06
MRPL32	0	TCGA	T.M_1	71.9033	47.9506	23.9527	23.998	T.M_1	0.0620281	0.598901	7.16163e-16
COA1	0	TCGA	T.M_1	75.8259	55.3395	20.4865	34.853	T.M_1	0.0616564	0.621128	2.88797e-17
BLVRA	0	TCGA	T.M_1	28.3815	17.6649	10.7166	6.94824	T.M_1	0.0408194	0.521611	9.03572e-12
RHEB	0	TCGA	T.M_1	54.8793	41.4709	13.4084	28.0625	T.M_1	0.0467224	0.553699	2.40461e-13
PRKAG2	0	TCGA	T.M_1	22.0674	8.38783	13.6796	-5.29179	T.M_1	0.0250732	0.230727	0.00464074
GCK	0	TCGA	T.M_1	14.0144	5.79423	8.22016	-2.42593	T.M_1	0.0256775	0.176173	0.0316194
BCL7B	0	TCGA	T.M_1	59.2259	39.0239	20.202	18.8219	T.M_1	0.0466182	0.58821	3.0767e-15
TBL2	1	TCGA	T.M_1	46.5655	23.5843	22.9812	0.603114	T.M_1	0.0381997	0.434997	2.96222e-08
PTGR1	0	TCGA	T.M_1	16.8779	4.91778	11.9601	-7.04233	T.M_1	0.0165256	0.197558	0.015733
CDC37L1	0	TCGA	T.M_1	15.8161	6.86041	8.95571	-2.0953	T.M_1	0.0250333	0.194946	0.017196
PLGRKT	0	TCGA	T.M_1	50.118	36.4304	13.6875	22.7429	T.M_1	0.054058	0.558465	1.3567e-13
CREB3	0	TCGA	T.M_1	50.7275	30.4346	20.2929	10.1417	T.M_1	0.0596444	0.495378	1.3374e-10
PIP5K1B	0	TCGA	T.M_1	18.4607	6.88412	11.5766	-4.69247	T.M_1	0.0312958	0.262699	0.00120926
BAG1	0	TCGA	T.M_1	36.8421	20.6652	16.1769	4.48826	T.M_1	0.0622498	0.483668	4.14444e-10
PHYH	0	TCGA	T.M_1	26.5653	15.9684	10.5969	5.37143	T.M_1	0.033697	0.407633	2.47232e-07
TRDMT1	0	TCGA	T.M_1	14.1677	7.06153	7.10617	-0.0446322	T.M_1	0.0190604	0.173746	0.0340803
NSMCE4A	0	TCGA	T.M_1	38.3077	18.7162	19.5915	-0.87538	T.M_1	0.0440976	0.365456	4.58499e-06
CUEDC2	0	TCGA	T.M_1	56.7001	29.2071	27.493	1.71416	T.M_1	0.0583985	0.493223	1.65215e-10
ACBD5	0	TCGA	T.M_1	17.6891	6.68582	11.0033	-4.31743	T.M_1	0.0131985	0.113767	0.167124
STN1	0	TCGA	T.M_1	62.679	26.1389	36.5401	-10.4013	T.M_1	0.042678	0.497631	1.07057e-10
TFAM	0	TCGA	T.M_1	33.3115	16.9844	16.3271	0.657244	T.M_1	0.0285796	0.335215	2.92895e-05
DNAJC12	0	TCGA	T.M_1	32.9674	15.1707	17.7967	-2.62601	T.M_1	0.0371892	0.365213	4.65742e-06
PPIF	0	TCGA	T.M_1	15.1941	4.2696	10.9245	-6.65486	T.M_1	0.0269935	0.181611	0.0266478
RAD51C	0	TCGA	T.M_1	25.1317	11.245	13.8867	-2.64175	T.M_1	0.0447948	0.323606	5.68021e-05
DHX40	0	TCGA	T.M_1	26.9117	15.9321	10.9796	4.95251	T.M_1	0.0276173	0.365336	4.62053e-06
TUBD1	0	TCGA	T.M_1	38.3078	24.5294	13.7785	10.7509	T.M_1	0.0387497	0.294225	0.000270339
TRIM16L	0	TCGA	T.M_1	10.8511	2.75673	8.09435	-5.33762	T.M_1	0.0135466	0.121009	0.141544
GALK1	0	TCGA	T.M_1	43.164	21.9751	21.1889	0.786195	T.M_1	0.0471193	0.351264	1.12099e-05
RASD1	0	TCGA	T.M_1	12.1908	2.60719	9.58365	-6.97646	T.M_1	0.0145872	0.123472	0.133558
C1QBP	0	TCGA	T.M_1	154.528	108.067	46.4607	61.6061	T.M_1	0.0782134	0.786795	1.30025e-32
MED31	0	TCGA	T.M_1	172.175	129.477	42.6977	86.7797	T.M_1	0.0766265	0.814609	1.34953e-36
AKAP10	0	TCGA	T.M_1	22.9639	10.9832	11.9807	-0.997441	T.M_1	0.0231262	0.207045	0.0112917
B9D1	0	TCGA	T.M_1	42.0276	24.3252	17.7024	6.62276	T.M_1	0.0388277	0.394312	6.49918e-07
C17orf75	0	TCGA	T.M_1	48.9255	30.1382	18.7872	11.351	T.M_1	0.046014	0.346178	1.52852e-05
PEX12	0	TCGA	T.M_1	28.1985	14.7222	13.4763	1.24591	T.M_1	0.0216685	0.312541	0.000104201
MLX	0	TCGA	T.M_1	112.087	69.2303	42.8572	26.3731	T.M_1	0.0732974	0.661389	4.27613e-20
MRPL27	0	TCGA	T.M_1	179.875	134.462	45.4135	89.0481	T.M_1	0.0834397	0.824342	3.75317e-38
RND2	0	TCGA	T.M_1	19.7497	8.76572	10.9839	-2.21823	T.M_1	0.02489	0.289345	0.000344869
YWHAE	0	TCGA	T.M_1	68.8505	50.959	17.8915	33.0675	T.M_1	0.0500842	0.580649	8.35444e-15
DHRS7B	0	TCGA	T.M_1	78.1106	57.098	21.0126	36.0854	T.M_1	0.0617637	0.613644	8.75749e-17
IFT20	0	TCGA	T.M_1	70.0423	50.2492	19.7932	30.456	T.M_1	0.0574739	0.502935	6.29921e-11
PMP22	0	TCGA	T.M_1	32.8299	13.1979	19.632	-6.43414	T.M_1	0.0238032	0.311856	0.00010811
UNC119	0	TCGA	T.M_1	25.6775	14.8316	10.8459	3.9857	T.M_1	0.0568075	0.436329	2.65869e-08
RAB34	0	TCGA	T.M_1	36.5084	12.2983	24.2102	-11.9119	T.M_1	0.0246935	0.309098	0.000125251
TMEM33	0	TCGA	T.M_1	11.6775	6.3071	5.37037	0.936733	T.M_1	0.0227675	0.204578	0.0123252
OCIAD1	0	TCGA	T.M_1	82.3252	66.8736	15.4516	51.422	T.M_1	0.0540131	0.727426	8.13119e-26
CHIC2	0	TCGA	T.M_1	11.4797	4.81495	6.66475	-1.8498	T.M_1	0.0292533	0.412472	1.72201e-07
LAMTOR3	0	TCGA	T.M_1	83.7794	69.049	14.7303	54.3187	T.M_1	0.0496987	0.683548	7.58078e-22
UBE2D3	0	TCGA	T.M_1	134.9	98.7415	36.159	62.5824	T.M_1	0.0634501	0.768101	2.96058e-30
NDUFC1	0	TCGA	T.M_1	129.277	99.5603	29.7171	69.8432	T.M_1	0.0719025	0.796688	5.86596e-34
GRPEL1	0	TCGA	T.M_1	22.8929	13.4797	9.41323	4.06647	T.M_1	0.0429946	0.523486	7.38589e-12
FRG1	0	TCGA	T.M_1	134.106	98.461	35.6449	62.8162	T.M_1	0.0685365	0.795523	8.52269e-34
TBC1D19	0	TCGA	T.M_1	26.0772	13.6914	12.3858	1.30566	T.M_1	0.0286443	0.38452	1.28795e-06
GLRB	0	TCGA	T.M_1	18.0011	8.83402	9.16711	-0.333084	T.M_1	0.0283388	0.364509	4.87331e-06
UFSP2	0	TCGA	T.M_1	10.5289	5.33567	5.19318	0.142487	T.M_1	0.0193004	0.322362	6.08853e-05
KLHL5	0	TCGA	T.M_1	22.5949	9.19709	13.3978	-4.20072	T.M_1	0.0166756	0.249469	0.00215377
CRYAB	0	TCGA	T.M_1	21.0645	7.22079	13.8437	-6.62291	T.M_1	0.0278913	0.205286	0.0120207
CCDC34	0	TCGA	T.M_1	23.0577	12.6652	10.3925	2.27274	T.M_1	0.03309	0.393419	6.92358e-07
ELP4	0	TCGA	T.M_1	34.4432	21.2748	13.1684	8.10639	T.M_1	0.0258862	0.403443	3.36598e-07
MTCH2	0	TCGA	T.M_1	67.6151	51.7438	15.8713	35.8724	T.M_1	0.0625638	0.626751	1.23036e-17
SC5D	0	TCGA	T.M_1	25.8018	15.5905	10.2113	5.37914	T.M_1	0.0208798	0.292237	0.00029869
HSPA8	0	TCGA	T.M_1	33.4484	19.024	14.4244	4.59954	T.M_1	0.0399942	0.528942	4.07952e-12
SIAE	0	TCGA	T.M_1	21.7579	7.44732	14.3105	-6.86322	T.M_1	0.0173429	0.256633	0.00158142
PUS3	0	TCGA	T.M_1	37.4559	19.2768	18.1791	1.0977	T.M_1	0.0457564	0.415581	1.36087e-07
FOXRED1	0	TCGA	T.M_1	16.7195	4.71839	12.0011	-7.28268	T.M_1	0.0277966	0.0783457	0.342245
ANAPC15	0	TCGA	T.M_1	68.6942	49.2708	19.4234	29.8474	T.M_1	0.0661182	0.625772	1.42929e-17
RNF141	0	TCGA	T.M_1	28.793	13.7732	15.0198	-1.24661	T.M_1	0.0218402	0.314072	9.59454e-05
EIF4G2	1	TCGA	T.M_1	16.2575	8.45485	7.80269	0.652164	T.M_1	0.01893	0.289559	0.000341236
BIRC2	0	TCGA	T.M_1	29.8791	19.6173	10.2618	9.35546	T.M_1	0.0284411	0.414551	1.47165e-07
FBXO3	0	TCGA	T.M_1	48.1758	36.8577	11.3181	25.5396	T.M_1	0.0391999	0.544615	6.98136e-13
PDHX	0	TCGA	T.M_1	14.7275	9.46539	5.26209	4.2033	T.M_1	0.0243041	0.342997	1.85069e-05
COMMD9	0	TCGA	T.M_1	84.7303	62.0762	22.6542	39.422	T.M_1	0.0633574	0.716408	9.48921e-25
PTPMT1	0	TCGA	T.M_1	52.9104	35.7099	17.2005	18.5094	T.M_1	0.038481	0.504342	5.46376e-11
ELMOD1	0	TCGA	T.M_1	15.2479	3.17645	12.0714	-8.89496	T.M_1	0.0121148	0.165863	0.0432194
C11orf58	0	TCGA	T.M_1	104.922	79.5063	25.4155	54.0908	T.M_1	0.064899	0.720428	3.92511e-25
RPS13	0	TCGA	T.M_1	168.097	111.9	56.1963	55.7041	T.M_1	0.0812274	0.778607	1.4955e-31
GTF2H1	0	TCGA	T.M_1	38.9093	27.3375	11.5717	15.7658	T.M_1	0.0431925	0.500221	8.27224e-11
PSMD9	0	TCGA	T.M_1	71.7713	52.7583	19.013	33.7452	T.M_1	0.0646473	0.574326	1.88916e-14
COQ5	0	TCGA	T.M_1	167.247	125.27	41.9777	83.2919	T.M_1	0.0756571	0.76209	1.5237e-29
CORO1C	0	TCGA	T.M_1	16.2737	4.1164	12.1573	-8.04094	T.M_1	0.0175148	0.121085	0.141292
ATP5F1B	0	TCGA	T.M_1	48.5166	28.7041	19.8126	8.89152	T.M_1	0.0570919	0.556858	1.64712e-13
PTGES3	0	TCGA	T.M_1	85.4971	65.9592	19.5379	46.4214	T.M_1	0.0542434	0.713546	1.76284e-24
LIN7A	0	TCGA	T.M_1	7.32217	1.86339	5.45879	-3.5954	T.M_1	0.0119082	0.0898204	0.275992
METAP2	0	TCGA	T.M_1	41.1857	28.7408	12.4448	16.296	T.M_1	0.0303232	0.492501	1.77279e-10
MAGOHB	0	TCGA	T.M_1	71.8053	48.5299	23.2754	25.2545	T.M_1	0.0607235	0.542587	8.8184e-13
ARPC3	0	TCGA	T.M_1	183.765	122.605	61.16	61.4447	T.M_1	0.0741569	0.831935	1.96138e-39
GPN3	0	TCGA	T.M_1	139.497	101.416	38.0811	63.3344	T.M_1	0.0703354	0.729878	4.62934e-26
VPS29	0	TCGA	T.M_1	196.105	151.431	44.674	106.757	T.M_1	0.077211	0.875258	3.17194e-48
CDKN1B	0	TCGA	T.M_1	20.4115	7.28936	13.1221	-5.83273	T.M_1	0.0255561	0.251409	0.00198257
CDK2AP1	0	TCGA	T.M_1	44.2475	29.7932	14.4542	15.339	T.M_1	0.043761	0.51355	2.11957e-11
MGP	0	TCGA	T.M_1	32.8427	13.9922	18.8505	-4.85826	T.M_1	0.0427857	0.475309	9.05515e-10
STX2	1	TCGA	T.M_1	8.51357	2.95041	5.56316	-2.61274	T.M_1	0.015419	0.102924	0.211633
COPZ1	0	TCGA	T.M_1	72.6276	53.7426	18.8851	34.8575	T.M_1	0.059989	0.678338	2.0194e-21
CAND1	0	TCGA	T.M_1	9.00803	3.52846	5.47956	-1.9511	T.M_1	0.013633	0.0137965	0.867372
MRPL51	0	TCGA	T.M_1	116.667	84.7666	31.9006	52.866	T.M_1	0.0736632	0.772153	9.53891e-31
COPS7A	0	TCGA	T.M_1	58.7817	42.0895	16.6922	25.3974	T.M_1	0.0550091	0.632302	5.20959e-18
ING4	0	TCGA	T.M_1	87.7352	60.6059	27.1294	33.4765	T.M_1	0.0647243	0.574326	1.88916e-14
CHPT1	0	TCGA	T.M_1	45.5196	24.002	21.5175	2.48453	T.M_1	0.0287139	0.431743	3.85056e-08
TPI1	0	TCGA	T.M_1	33.0508	14.6084	18.4424	-3.83405	T.M_1	0.0372008	0.43967	2.0228e-08
SPSB2	0	TCGA	T.M_1	16.8937	7.09664	9.79703	-2.70039	T.M_1	0.0277893	0.277722	0.000605388
C12orf57	0	TCGA	T.M_1	112.404	69.0833	43.3208	25.7626	T.M_1	0.0785939	0.632614	4.96136e-18
GOLT1B	0	TCGA	T.M_1	102.927	68.7671	34.1594	34.6077	T.M_1	0.0589305	0.676238	2.98075e-21
LDHB	0	TCGA	T.M_1	25.0384	16.3657	8.67271	7.69299	T.M_1	0.0546024	0.435875	2.75855e-08
PRKAB1	0	TCGA	T.M_1	55.1615	36.4002	18.7612	17.639	T.M_1	0.0615557	0.618146	4.50922e-17
CMAS	0	TCGA	T.M_1	12.9528	4.69471	8.25806	-3.56335	T.M_1	0.0172634	0.286048	0.000405562
HCFC2	0	TCGA	T.M_1	38.7025	28.7212	9.98126	18.7399	T.M_1	0.0336103	0.397867	5.04216e-07
COX6A1	0	TCGA	T.M_1	160.45	122.757	37.6936	85.0632	T.M_1	0.0829063	0.771137	1.26984e-30
FGFR1OP2	0	TCGA	T.M_1	28.0995	17.2186	10.881	6.3376	T.M_1	0.0325329	0.466766	1.97028e-09
TDP2	0	TCGA	T.M_1	73.822	49.0789	24.7431	24.3358	T.M_1	0.0549256	0.64776	4.33057e-19
RWDD1	0	TCGA	T.M_1	80.5789	62.0113	18.5676	43.4437	T.M_1	0.0524001	0.672008	6.46646e-21
TMEM14C	0	TCGA	T.M_1	149.429	111.709	37.7206	73.9881	T.M_1	0.0739018	0.776985	2.39613e-31
SMIM8	0	TCGA	T.M_1	32.8739	19.8225	13.0514	6.77106	T.M_1	0.0400793	0.327023	4.68694e-05
ASF1A	0	TCGA	T.M_1	31.9892	18.8564	13.1328	5.72353	T.M_1	0.0345625	0.354341	9.2685e-06
HDDC2	0	TCGA	T.M_1	82.5189	57.8676	24.6513	33.2163	T.M_1	0.0653532	0.626058	1.36804e-17
MTRF1L	0	TCGA	T.M_1	10.5665	3.7901	6.77642	-2.98632	T.M_1	0.0195295	0.189904	0.0203571
MRPL18	0	TCGA	T.M_1	75.4046	56.1946	19.21	36.9845	T.M_1	0.0617677	0.608826	1.76124e-16
FBXO9	0	TCGA	T.M_1	39.2445	28.2296	11.0149	17.2147	T.M_1	0.0465611	0.445224	1.27573e-08
SAYSD1	0	TCGA	T.M_1	17.0876	9.37242	7.71522	1.65719	T.M_1	0.0393245	0.383229	1.40724e-06
BAG2	0	TCGA	T.M_1	20.1264	11.1311	8.9953	2.13583	T.M_1	0.0365259	0.337479	2.56602e-05
RAB23	0	TCGA	T.M_1	11.3332	4.17588	7.15727	-2.98139	T.M_1	0.0128597	0.0116887	0.887489
FHL5	0	TCGA	T.M_1	19.9175	9.56002	10.3575	-0.797484	T.M_1	0.0280973	0.267354	0.000980043
FBXL4	0	TCGA	T.M_1	20.3444	9.5834	10.761	-1.17758	T.M_1	0.0220221	0.174246	0.0335598
CCNC	0	TCGA	T.M_1	67.7299	43.2553	24.4746	18.7807	T.M_1	0.0500594	0.538759	1.36463e-12
ACOT13	0	TCGA	T.M_1	47.2129	32.5423	14.6706	17.8717	T.M_1	0.042336	0.538835	1.35289e-12
C6orf62	0	TCGA	T.M_1	22.0618	8.10838	13.9534	-5.84505	T.M_1	0.0190974	0.236282	0.0037187
GMNN	0	TCGA	T.M_1	44.2102	27.6232	16.587	11.0361	T.M_1	0.0479562	0.474508	9.74936e-10
EYA4	0	TCGA	T.M_1	9.59969	2.3804	7.2193	-4.8389	T.M_1	0.0121198	0.0650862	0.430332
SNX3	0	TCGA	T.M_1	82.9617	64.7831	18.1786	46.6046	T.M_1	0.0505638	0.674167	4.36244e-21
PEX7	0	TCGA	T.M_1	27.3044	18.9886	8.31587	10.6727	T.M_1	0.0363864	0.444676	1.33556e-08
FIG4	0	TCGA	T.M_1	18.7314	7.59903	11.1324	-3.53337	T.M_1	0.0220942	0.188333	0.0214392
PERP	0	TCGA	T.M_1	21.2795	6.36023	14.9193	-8.55904	T.M_1	0.0217244	0.270836	0.000835377
CCND3	0	TCGA	T.M_1	10.3291	3.20586	7.12326	-3.9174	T.M_1	0.0267786	0.228953	0.00497571
COX7A2	0	TCGA	T.M_1	153.219	100.703	52.5166	48.1861	T.M_1	0.0811853	0.718723	5.71861e-25
PCDHB2	0	TCGA	T.M_1	5.24475	0.957374	4.28737	-3.33	T.M_1	0.0139303	0.0314674	0.703227
NUDT12	0	TCGA	T.M_1	36.0092	25.7443	10.2648	15.4795	T.M_1	0.0303015	0.432353	3.66675e-08
DAP	0	TCGA	T.M_1	25.955	9.04329	16.9118	-7.86846	T.M_1	0.0288546	0.315512	8.87404e-05
MRPS30	0	TCGA	T.M_1	19.2953	10.3751	8.92021	1.45493	T.M_1	0.0286475	0.363472	5.20895e-06
MRPS27	0	TCGA	T.M_1	57.6998	42.906	14.7938	28.1122	T.M_1	0.0512263	0.513049	2.2332e-11
PFDN1	0	TCGA	T.M_1	140.917	106.877	34.0406	72.8362	T.M_1	0.0746676	0.831475	2.3559e-39
SPARC	0	TCGA	T.M_1	24.8428	11.6675	13.1753	-1.50775	T.M_1	0.0246345	0.353684	9.65407e-06
TTC1	0	TCGA	T.M_1	111.605	89.0647	22.5408	66.5239	T.M_1	0.058068	0.822032	8.96055e-38
CCNG1	0	TCGA	T.M_1	43.0197	22.7037	20.316	2.38772	T.M_1	0.0412888	0.542895	8.51152e-13
POLR3G	0	TCGA	T.M_1	13.484	8.03966	5.44433	2.59533	T.M_1	0.0216803	0.257533	0.00152032
ARRDC3	0	TCGA	T.M_1	13.1345	3.62085	9.51367	-5.89282	T.M_1	0.0154722	0.172469	0.035439
GOLPH3	0	TCGA	T.M_1	23.9657	11.7901	12.1756	-0.385481	T.M_1	0.0227207	0.369998	3.41285e-06
SUB1	0	TCGA	T.M_1	59.6881	39.0043	20.6838	18.3206	T.M_1	0.0509623	0.498995	9.34881e-11
FAM172A	0	TCGA	T.M_1	22.1444	12.2169	9.92758	2.28927	T.M_1	0.02036	0.32669	4.77624e-05
GNPDA1	0	TCGA	T.M_1	42.433	28.809	13.624	15.185	T.M_1	0.0491562	0.542652	8.75253e-13
SKP1	0	TCGA	T.M_1	139.052	112.662	26.3904	86.2716	T.M_1	0.062754	0.831166	2.66252e-39
PPP2CA	0	TCGA	T.M_1	60.5383	45.9284	14.6099	31.3185	T.M_1	0.0494436	0.646486	5.34419e-19
C5orf15	0	TCGA	T.M_1	70.0341	42.9879	27.0461	15.9418	T.M_1	0.0486162	0.596837	9.52963e-16
TRIM23	0	TCGA	T.M_1	23.2868	10.8649	12.4219	-1.55698	T.M_1	0.0186871	0.205333	0.0120006
TRAPPC13	0	TCGA	T.M_1	75.0669	56.0366	19.0304	37.0062	T.M_1	0.0502237	0.527763	4.64202e-12
TXNDC15	0	TCGA	T.M_1	77.651	55.7591	21.8919	33.8672	T.M_1	0.0521485	0.657479	8.41155e-20
TTC33	0	TCGA	T.M_1	42.993	30.0155	12.9775	17.0381	T.M_1	0.0391489	0.44209	1.65644e-08
MACROH2A1	0	TCGA	T.M_1	30.9046	15.794	15.1105	0.683506	T.M_1	0.0478157	0.372164	2.95997e-06
ATP6V0E1	0	TCGA	T.M_1	146.996	92.1632	54.8325	37.3307	T.M_1	0.0645568	0.758984	3.48567e-29
BNIP1	0	TCGA	T.M_1	150.077	106.402	43.6753	62.7263	T.M_1	0.0755321	0.7655	6.05161e-30
SELENOK	0	TCGA	T.M_1	124.802	96.2179	28.584	67.6339	T.M_1	0.070593	0.778208	1.68006e-31
TBCCD1	0	TCGA	T.M_1	24.5297	15.0266	9.50305	5.52355	T.M_1	0.0356643	0.32953	4.06463e-05
TIMMDC1	0	TCGA	T.M_1	99.6262	77.6746	21.9516	55.723	T.M_1	0.0628756	0.754653	1.08293e-28
CRBN	0	TCGA	T.M_1	71.2674	52.7313	18.5362	34.1951	T.M_1	0.0500575	0.517936	1.33654e-11
HGD	0	TCGA	T.M_1	11.2878	3.84115	7.44664	-3.60549	T.M_1	0.0171942	0.103225	0.210293
ARL6	0	TCGA	T.M_1	64.334	50.6406	13.6935	36.9471	T.M_1	0.0468407	0.535752	1.9158e-12
NIT2	0	TCGA	T.M_1	91.772	68.8881	22.8838	46.0043	T.M_1	0.0670519	0.632331	5.186e-18
FAM162A	0	TCGA	T.M_1	38.8043	26.9104	11.894	15.0164	T.M_1	0.0478817	0.532683	2.69905e-12
PCCB	0	TCGA	T.M_1	35.1892	20.1357	15.0535	5.08218	T.M_1	0.0393039	0.340025	2.20846e-05
ARMC8	0	TCGA	T.M_1	13.5652	5.86489	7.70032	-1.83543	T.M_1	0.016122	0.1855	0.0235165
CEP70	0	TCGA	T.M_1	24.7671	11.6454	13.1217	-1.47625	T.M_1	0.0222264	0.217283	0.00777202
RBP1	0	TCGA	T.M_1	13.4468	5.41268	8.03413	-2.62145	T.M_1	0.0179934	0.249276	0.00217144
RNF7	0	TCGA	T.M_1	153.491	111.502	41.9885	69.514	T.M_1	0.0775768	0.814508	1.39937e-36
BCHE	0	TCGA	T.M_1	16.3976	5.64413	10.7535	-5.10934	T.M_1	0.0191999	0.16945	0.0388331
PDCD10	0	TCGA	T.M_1	133.104	102.985	30.1183	72.8671	T.M_1	0.0659059	0.79618	6.906e-34
TFG	0	TCGA	T.M_1	10.9175	3.15418	7.76336	-4.60919	T.M_1	0.0161236	0.22209	0.00648488
TUSC2	0	TCGA	T.M_1	55.6043	39.0801	16.5242	22.5559	T.M_1	0.0601223	0.603036	4.01559e-16
NPRL2	0	TCGA	T.M_1	46.0279	27.7465	18.2814	9.4651	T.M_1	0.0560658	0.419068	1.04222e-07
CYB561D2	1	TCGA	T.M_1	43.0451	19.5416	23.5035	-3.96192	T.M_1	0.0533782	0.470205	1.44454e-09
C3orf14	0	TCGA	T.M_1	10.2229	3.71789	6.50506	-2.78718	T.M_1	0.0268874	0.289323	0.000345241
GNB4	0	TCGA	T.M_1	11.9495	2.69974	9.24981	-6.55007	T.M_1	0.0164727	0.0747034	0.365223
SNX4	0	TCGA	T.M_1	28.7115	15.7804	12.9311	2.84932	T.M_1	0.0298833	0.347956	1.37236e-05
MRPL3	0	TCGA	T.M_1	70.7902	45.2164	25.5738	19.6426	T.M_1	0.058305	0.667698	1.40508e-20
COMMD2	0	TCGA	T.M_1	75.6046	50.5501	25.0545	25.4956	T.M_1	0.0494981	0.472008	1.22592e-09
EIF1B	0	TCGA	T.M_1	64.3205	40.6243	23.6963	16.928	T.M_1	0.0637553	0.559975	1.1297e-13
SSR3	0	TCGA	T.M_1	88.2612	49.8076	38.4536	11.3539	T.M_1	0.0478909	0.591228	2.04983e-15
TNNC1	0	TCGA	T.M_1	7.32325	2.24745	5.0758	-2.82834	T.M_1	0.0194382	0.168068	0.0404764
SPCS1	0	TCGA	T.M_1	143.078	111.807	31.2705	80.5368	T.M_1	0.0699764	0.8269	1.41128e-38
DGUOK	0	TCGA	T.M_1	126.027	81.838	44.1891	37.6489	T.M_1	0.0770432	0.670883	7.92788e-21
LMAN2L	0	TCGA	T.M_1	16.3897	7.89389	8.49584	-0.601943	T.M_1	0.0322452	0.292559	0.000293906
FAHD2A	0	TCGA	T.M_1	17.6983	6.5558	11.1425	-4.58666	T.M_1	0.039272	0.230858	0.00461689
ACTR1B	0	TCGA	T.M_1	31.0155	15.0403	15.9752	-0.934854	T.M_1	0.0493391	0.418393	1.09771e-07
SLC35F5	0	TCGA	T.M_1	21.254	9.58923	11.6647	-2.07549	T.M_1	0.0214397	0.225942	0.00559406
ACTR3	0	TCGA	T.M_1	49.8393	19.5098	30.3295	-10.8197	T.M_1	0.0309355	0.403229	3.41906e-07
SF3B6	0	TCGA	T.M_1	75.1087	47.9596	27.1491	20.8105	T.M_1	0.0630079	0.713397	1.82012e-24
STAM2	0	TCGA	T.M_1	35.1921	24.5017	10.6903	13.8114	T.M_1	0.025539	0.382706	1.45842e-06
MPV17	0	TCGA	T.M_1	74.4593	54.2357	20.2236	34.0121	T.M_1	0.0691275	0.622844	2.23e-17
FNDC4	0	TCGA	T.M_1	29.0407	13.9743	15.0664	-1.09201	T.M_1	0.032906	0.433934	3.22817e-08
PSMD14	0	TCGA	T.M_1	149.301	109.791	39.51	70.2811	T.M_1	0.0686446	0.773281	6.93008e-31
SNX17	0	TCGA	T.M_1	133.545	91.0976	42.4477	48.6499	T.M_1	0.0738969	0.770165	1.66753e-30
ASB3	0	TCGA	T.M_1	27.2851	17.4629	9.8222	7.6407	T.M_1	0.031332	0.314976	9.13651e-05
RTN4	0	TCGA	T.M_1	16.3379	6.71518	9.62272	-2.90754	T.M_1	0.0212412	0.247684	0.00232293
POLE4	0	TCGA	T.M_1	46.6954	29.483	17.2125	12.2705	T.M_1	0.0593954	0.60427	3.3737e-16
MRPL19	0	TCGA	T.M_1	16.041	5.29784	10.7432	-5.44536	T.M_1	0.0118318	0.159608	0.0518543
FANCL	0	TCGA	T.M_1	21.0573	8.90097	12.1563	-3.25535	T.M_1	0.0281057	0.232512	0.00432425
PECR	0	TCGA	T.M_1	51.4145	37.9534	13.4611	24.4923	T.M_1	0.0465602	0.620029	3.40536e-17
UNC50	0	TCGA	T.M_1	118.644	95.3592	23.2849	72.0743	T.M_1	0.0601342	0.735197	1.33562e-26
TXNDC9	0	TCGA	T.M_1	141.005	103.085	37.9192	65.1661	T.M_1	0.0705129	0.783167	3.88768e-32
COQ10B	1	TCGA	T.M_1	89.7837	58.6101	31.1736	27.4365	T.M_1	0.050514	0.63696	2.49872e-18
MOB4	0	TCGA	T.M_1	124.18	91.9856	32.1941	59.7915	T.M_1	0.0621837	0.686505	4.30785e-22
HSPE1	0	TCGA	T.M_1	136.235	106.703	29.5323	77.1706	T.M_1	0.076002	0.743795	1.67844e-27
CHMP3	0	TCGA	T.M_1	12.2604	3.84649	8.4139	-4.56741	T.M_1	0.0129901	0.178422	0.029475
UXS1	0	TCGA	T.M_1	21.4463	7.88222	13.564	-5.6818	T.M_1	0.0290326	0.385431	1.2097e-06
STK16	0	TCGA	T.M_1	134.249	97.6498	36.5996	61.0502	T.M_1	0.0707289	0.721346	3.20162e-25
PPP1R7	0	TCGA	T.M_1	14.6288	3.76223	10.8666	-7.10432	T.M_1	0.0220245	0.328877	4.21881e-05
ID2	0	TCGA	T.M_1	15.8006	8.7631	7.0375	1.7256	T.M_1	0.0322866	0.285286	0.000420921
TAF1B	0	TCGA	T.M_1	20.751	11.0622	9.68884	1.37333	T.M_1	0.0214322	0.309918	0.000119906
PLEKHB2	0	TCGA	T.M_1	19.6554	7.10455	12.5509	-5.44631	T.M_1	0.022756	0.25696	0.00155899
SLC25A12	0	TCGA	T.M_1	13.6177	6.25051	7.36722	-1.11671	T.M_1	0.0237808	0.204941	0.0121682
RMDN2	0	TCGA	T.M_1	43.815	21.675	22.14	-0.464937	T.M_1	0.0358306	0.447974	1.0123e-08
DARS1	0	TCGA	T.M_1	18.6423	10.9607	7.68159	3.27916	T.M_1	0.0193337	0.372861	2.82688e-06
PNO1	0	TCGA	T.M_1	134.663	95.1653	39.4978	55.6674	T.M_1	0.0695333	0.74394	1.61955e-27
ORC4	0	TCGA	T.M_1	77.1208	58.5989	18.522	40.0769	T.M_1	0.0496165	0.497675	1.06596e-10
ATF2	0	TCGA	T.M_1	18.9288	9.86585	9.06292	0.802934	T.M_1	0.0193824	0.135545	0.0993075
SUMO1	0	TCGA	T.M_1	146.238	104.138	42.1004	62.0376	T.M_1	0.0690891	0.765028	6.88235e-30
FARSB	0	TCGA	T.M_1	51.3547	27.0502	24.3045	2.74564	T.M_1	0.0491207	0.433387	3.37403e-08
CACYBP	0	TCGA	T.M_1	95.607	69.9964	25.6106	44.3858	T.M_1	0.0638494	0.650753	2.63116e-19
SCP2	0	TCGA	T.M_1	35.2636	19.036	16.2275	2.80851	T.M_1	0.0262543	0.444092	1.40232e-08
TMEM59	0	TCGA	T.M_1	149.899	105.963	43.9359	62.0269	T.M_1	0.0699423	0.812643	2.71252e-36
LRRC42	0	TCGA	T.M_1	36.7375	20.9474	15.7902	5.15719	T.M_1	0.0440062	0.501284	7.43691e-11
MRPL37	0	TCGA	T.M_1	47.4261	23.095	24.331	-1.23602	T.M_1	0.0511457	0.555502	1.93863e-13
STXBP3	0	TCGA	T.M_1	28.394	13.275	15.119	-1.84407	T.M_1	0.0165767	0.321117	6.52423e-05
PARK7	0	TCGA	T.M_1	20.2416	13.044	7.19758	5.84646	T.M_1	0.0454858	0.628337	9.6426e-18
ATP5PB	0	TCGA	T.M_1	194.05	151.667	42.3828	109.284	T.M_1	0.0774702	0.874769	4.15246e-48
LAMTOR2	0	TCGA	T.M_1	116.695	78.9911	37.7037	41.2874	T.M_1	0.0740478	0.73384	1.83922e-26
FBXO6	0	TCGA	T.M_1	54.1272	31.7623	22.3649	9.39736	T.M_1	0.049982	0.545982	5.95848e-13
LEPR	0	TCGA	T.M_1	13.3489	5.52558	7.82336	-2.29778	T.M_1	0.0194059	0.287615	0.000375582
PLA2G4A	0	TCGA	T.M_1	9.83497	3.27576	6.5592	-3.28344	T.M_1	0.0192455	0.204168	0.0125048
RPE65	0	TCGA	T.M_1	10.3214	4.00514	6.31622	-2.31108	T.M_1	0.0160419	0.0771703	0.349558
BCAS2	0	TCGA	T.M_1	76.8169	58.7441	18.0727	40.6714	T.M_1	0.0581577	0.680838	1.2652e-21
CTH	0	TCGA	T.M_1	12.4221	4.76021	7.66191	-2.9017	T.M_1	0.0143273	0.184063	0.0246343
CRYZ	0	TCGA	T.M_1	34.3946	20.7813	13.6133	7.16797	T.M_1	0.0313834	0.467894	1.78021e-09
CD58	0	TCGA	T.M_1	99.201	66.2727	32.9283	33.3444	T.M_1	0.0472544	0.689443	2.44011e-22
TMEM9	0	TCGA	T.M_1	101.307	65.6704	35.6362	30.0341	T.M_1	0.0745725	0.667027	1.58372e-20
WARS2	0	TCGA	T.M_1	20.1782	11.5927	8.58552	3.00714	T.M_1	0.0332327	0.34789	1.37782e-05
MRPS15	0	TCGA	T.M_1	200.91	140.556	60.3535	80.203	T.M_1	0.0827205	0.825841	2.12028e-38
GNPAT	0	TCGA	T.M_1	34.0519	19.9846	14.0674	5.9172	T.M_1	0.0418357	0.434127	3.17842e-08
TSNAX	0	TCGA	T.M_1	103.917	78.6426	25.274	53.3686	T.M_1	0.0580357	0.723392	2.02694e-25
C1orf109	0	TCGA	T.M_1	20.2627	11.0693	9.19348	1.87578	T.M_1	0.0288216	0.341495	2.02409e-05
RRAGC	0	TCGA	T.M_1	42.1877	27.4479	14.7398	12.7081	T.M_1	0.0433023	0.514932	1.83419e-11
ZNF684	0	TCGA	T.M_1	46.1182	33.6689	12.4493	21.2196	T.M_1	0.048041	0.459209	3.85057e-09
ACADM	0	TCGA	T.M_1	32.8288	21.8547	10.9741	10.8805	T.M_1	0.0272392	0.421001	8.97709e-08
SDHB	0	TCGA	T.M_1	139.556	100.202	39.3543	60.8479	T.M_1	0.0768037	0.802565	8.57328e-35
RPF1	0	TCGA	T.M_1	82.5603	58.5752	23.9851	34.5902	T.M_1	0.0585475	0.637279	2.37492e-18
KLHL12	0	TCGA	T.M_1	5.3716	1.59998	3.77163	-2.17165	T.M_1	0.0117556	0.120308	0.143879
RBBP5	0	TCGA	T.M_1	9.05082	2.38857	6.66225	-4.27368	T.M_1	0.0124179	-0.00639216	0.938329
HMGCL	1	TCGA	T.M_1	58.8001	31.2339	27.5662	3.66769	T.M_1	0.0415659	0.552875	2.65208e-13
GALE	0	TCGA	T.M_1	36.8684	17.6653	19.2031	-1.53781	T.M_1	0.0604729	0.438908	2.15344e-08
EBNA1BP2	0	TCGA	T.M_1	82.4962	57.2337	25.2625	31.9713	T.M_1	0.0632644	0.704517	1.18472e-23
ATP6V0B	0	TCGA	T.M_1	182.998	123.92	59.0784	64.8415	T.M_1	0.084722	0.774428	4.99948e-31
ERI3	0	TCGA	T.M_1	92.6232	62.9236	29.6996	33.224	T.M_1	0.068883	0.633557	4.2791e-18
PRDX1	0	TCGA	T.M_1	52.7998	37.7826	15.0172	22.7654	T.M_1	0.0534698	0.621872	2.58233e-17
BLZF1	0	TCGA	T.M_1	43.0464	24.6052	18.4412	6.16394	T.M_1	0.0355399	0.439238	2.09587e-08
NSUN4	0	TCGA	T.M_1	29.4447	17.8069	11.6379	6.16903	T.M_1	0.0463808	0.402909	3.49973e-07
TMED5	0	TCGA	T.M_1	40.1552	25.5643	14.5909	10.9733	T.M_1	0.033866	0.506483	4.39526e-11
CNN3	0	TCGA	T.M_1	35.2049	22.338	12.8669	9.47112	T.M_1	0.0360566	0.380432	1.70263e-06
ABCD3	0	TCGA	T.M_1	27.7168	17.54	10.1768	7.36313	T.M_1	0.0221711	0.338991	2.34756e-05
VAMP4	0	TCGA	T.M_1	40.6114	28.4274	12.184	16.2434	T.M_1	0.0402099	0.541567	9.9113e-13
PRDX6	0	TCGA	T.M_1	50.9216	22.0307	28.8909	-6.86018	T.M_1	0.0283243	0.406363	2.71585e-07
IRF6	0	TCGA	T.M_1	7.64271	1.76497	5.87774	-4.11277	T.M_1	0.0110315	0.089298	0.278806
MTFR1L	0	TCGA	T.M_1	53.0462	38.4405	14.6057	23.8347	T.M_1	0.0588807	0.535429	1.98646e-12
NENF	0	TCGA	T.M_1	139.217	95.4197	43.7972	51.6225	T.M_1	0.0794896	0.735999	1.10452e-26
NSL1	0	TCGA	T.M_1	125.068	96.0095	29.0581	66.9514	T.M_1	0.0653147	0.704927	1.08825e-23
RPA2	0	TCGA	T.M_1	48.8459	34.0395	14.8064	19.2331	T.M_1	0.0483682	0.521165	9.47797e-12
PPP1R8	0	TCGA	T.M_1	102.429	69.96	32.4687	37.4913	T.M_1	0.0608884	0.643247	9.08484e-19
STX12	0	TCGA	T.M_1	37.3395	26.2004	11.1391	15.0613	T.M_1	0.0343637	0.482576	4.59548e-10
TXNDC12	0	TCGA	T.M_1	36.1461	18.2152	17.9309	0.284234	T.M_1	0.0426015	0.407713	2.45773e-07
MESD	0	TCGA	T.M_1	30.2732	8.544	21.7292	-13.1852	T.M_1	0.0192257	0.285496	0.000416626
RCN2	0	TCGA	T.M_1	58.6713	40.7475	17.9238	22.8238	T.M_1	0.054225	0.610437	1.39618e-16
IFT46	0	TCGA	T.M_1	72.3423	53.1551	19.1872	33.9678	T.M_1	0.0490617	0.563138	7.67301e-14
DDX59	0	TCGA	T.M_1	24.4078	14.0458	10.362	3.68383	T.M_1	0.0307487	0.388159	1.00145e-06
MREG	0	TCGA	T.M_1	31.841	15.7021	16.1389	-0.436744	T.M_1	0.0304534	0.43782	2.35423e-08
FASTKD2	0	TCGA	T.M_1	45.8753	31.4644	14.4109	17.0534	T.M_1	0.0382328	0.426849	5.68315e-08
C1orf54	0	TCGA	T.M_1	58.5192	29.2521	29.2671	-0.0150121	T.M_1	0.0498278	0.476013	8.48528e-10
SPCS2	0	TCGA	T.M_1	64.375	50.3427	14.0324	36.3103	T.M_1	0.0519631	0.667959	1.34101e-20
HMGN3	0	TCGA	T.M_1	18.9862	10.4833	8.50288	1.98047	T.M_1	0.0348484	0.345594	1.58339e-05
UBE3D	0	TCGA	T.M_1	33.9274	17.7885	16.1388	1.64971	T.M_1	0.039677	0.32292	5.90191e-05
AKAP7	0	TCGA	T.M_1	11.5255	4.06016	7.46538	-3.40521	T.M_1	0.021867	0.194185	0.0176444
RAB32	0	TCGA	T.M_1	80.1627	44.7659	35.3968	9.36912	T.M_1	0.0565099	0.577798	1.20963e-14
FBXL5	0	TCGA	T.M_1	85.3625	65.5698	19.7928	45.777	T.M_1	0.0526472	0.669356	1.04404e-20
MED28	0	TCGA	T.M_1	62.0412	40.4204	21.6207	18.7997	T.M_1	0.0559872	0.481241	5.21156e-10
RXYLT1	0	TCGA	T.M_1	27.2574	18.5301	8.72738	9.80268	T.M_1	0.0419654	0.476467	8.1366e-10
MYL12B	0	TCGA	T.M_1	142.646	94.3632	48.2824	46.0808	T.M_1	0.071286	0.795436	8.76324e-34
HS1BP3	0	TCGA	T.M_1	23.9897	7.02713	16.9625	-9.93539	T.M_1	0.0242657	0.270938	0.000831469
LDAH	0	TCGA	T.M_1	18.4958	12.098	6.39784	5.70013	T.M_1	0.0327665	0.351431	1.10954e-05
CYP20A1	0	TCGA	T.M_1	16.05	7.25936	8.79068	-1.53132	T.M_1	0.0264458	0.113067	0.169769
NDUFB3	0	TCGA	T.M_1	152.821	120.194	32.6261	87.5683	T.M_1	0.0759082	0.825521	2.39572e-38
UBE2B	0	TCGA	T.M_1	126.622	94.7601	31.8617	62.8984	T.M_1	0.0657525	0.800127	1.91856e-34
ITGB1BP1	0	TCGA	T.M_1	108.706	80.8393	27.867	52.9723	T.M_1	0.0729447	0.771896	1.02581e-30
RAB14	0	TCGA	T.M_1	12.3939	3.16307	9.23083	-6.06776	T.M_1	0.0122958	0.0919318	0.264815
NEK6	0	TCGA	T.M_1	21.4246	4.74383	16.6807	-11.9369	T.M_1	0.0144642	0.115005	0.162526
NDUFA8	0	TCGA	T.M_1	86.2098	60.0744	26.1354	33.9389	T.M_1	0.0728678	0.664901	2.30911e-20
HDHD3	0	TCGA	T.M_1	27.9725	8.05413	19.9183	-11.8642	T.M_1	0.0195283	0.23864	0.0033798
HSDL2	0	TCGA	T.M_1	17.011	7.82111	9.18987	-1.36876	T.M_1	0.0152936	0.182815	0.025642
ALG2	1	TCGA	T.M_1	30.4279	8.50208	21.9258	-13.4238	T.M_1	0.0213124	0.226864	0.00539792
KDSR	0	TCGA	T.M_1	24.5293	8.46643	16.0629	-7.59643	T.M_1	0.0168809	0.221132	0.00672505
IFI27L2	0	TCGA	T.M_1	65.5883	39.9108	25.6775	14.2332	T.M_1	0.0537945	0.617232	5.16433e-17
IFT43	0	TCGA	T.M_1	77.2009	49.6468	27.5541	22.0928	T.M_1	0.0648525	0.617747	4.78454e-17
DNAL1	0	TCGA	T.M_1	19.4563	8.76606	10.6903	-1.92422	T.M_1	0.0156973	0.173855	0.0339666
SLIRP	0	TCGA	T.M_1	91	59.37	31.63	27.74	T.M_1	0.0769446	0.653738	1.59163e-19
RHOQ	0	TCGA	T.M_1	21.4174	11.4482	9.96926	1.47892	T.M_1	0.0338083	0.36904	3.63343e-06
FKBP1B	0	TCGA	T.M_1	32.5209	21.4235	11.0974	10.326	T.M_1	0.0531089	0.524226	6.81875e-12
YPEL5	0	TCGA	T.M_1	127.987	95.9161	32.0709	63.8452	T.M_1	0.0635784	0.749247	4.31314e-28
YIPF4	0	TCGA	T.M_1	36.1011	22.6514	13.4497	9.20179	T.M_1	0.0416101	0.406704	2.64828e-07
LGALSL	0	TCGA	T.M_1	18.8761	7.6712	11.2049	-3.53368	T.M_1	0.0299961	0.255244	0.00168018
CRIPT	0	TCGA	T.M_1	87.7294	65.6367	22.0926	43.5441	T.M_1	0.058037	0.560218	1.09677e-13
IDE	0	TCGA	T.M_1	21.1455	5.49511	15.6504	-10.1553	T.M_1	0.0145062	0.165093	0.0442116
GPAM	0	TCGA	T.M_1	11.6302	3.00098	8.62923	-5.62826	T.M_1	0.00890474	0.0826664	0.316203
CUTC	0	TCGA	T.M_1	42.9134	25.1769	17.7365	7.44043	T.M_1	0.0446089	0.509316	3.28753e-11
PPP1R3C	0	TCGA	T.M_1	7.52154	2.06061	5.46093	-3.40032	T.M_1	0.0118076	0.100889	0.220854
TCTN3	0	TCGA	T.M_1	28.3856	13.6367	14.7489	-1.11222	T.M_1	0.0281798	0.415603	1.35862e-07
DENND10	0	TCGA	T.M_1	29.0168	13.4567	15.5601	-2.1033	T.M_1	0.0353026	0.448489	9.69148e-09
HOXB8	0	TCGA	T.M_1	7.2143	2.09435	5.11996	-3.02561	T.M_1	0.0110145	0.13262	0.106889
MSX2	0	TCGA	T.M_1	9.85895	1.69227	8.16668	-6.47442	T.M_1	0.0157793	0.0144459	0.861191
CAAP1	0	TCGA	T.M_1	9.05372	3.97043	5.08329	-1.11287	T.M_1	0.0193046	0.198607	0.015177
PCMT1	0	TCGA	T.M_1	38.5511	26.9746	11.5765	15.3982	T.M_1	0.040549	0.464629	2.38523e-09
CYSTM1	0	TCGA	T.M_1	61.2402	30.3968	30.8434	-0.446508	T.M_1	0.0379995	0.5483	4.54779e-13
MRPS14	0	TCGA	T.M_1	55.7885	43.2114	12.5771	30.6343	T.M_1	0.0452362	0.587506	3.38023e-15
TNFSF18	0	TCGA	T.M_1	11.5183	2.91716	8.60118	-5.68402	T.M_1	0.0249476	0.110158	0.181093
GORAB	0	TCGA	T.M_1	25.9126	14.0508	11.8618	2.18896	T.M_1	0.0265847	0.305783	0.000149219
PDZD11	0	TCGA	T.M_1	163.787	128.3	35.4875	92.8122	T.M_1	0.0733848	0.859488	1.09528e-44
SLC10A7	0	TCGA	T.M_1	9.76846	2.9861	6.78237	-3.79627	T.M_1	0.0120618	0.0779467	0.344717
TAF12	0	TCGA	T.M_1	51.6159	36.2368	15.3791	20.8577	T.M_1	0.0496264	0.611159	1.2576e-16
MTRF1	0	TCGA	T.M_1	24.9877	7.57072	17.417	-9.84629	T.M_1	0.0233546	0.143907	0.0799559
SOHLH2	0	TCGA	T.M_1	9.22809	2.84847	6.37963	-3.53116	T.M_1	0.0156849	0.127281	0.121892
DNAJC15	0	TCGA	T.M_1	18.2104	10.4659	7.74443	2.72152	T.M_1	0.0323199	0.436561	2.60891e-08
UFM1	0	TCGA	T.M_1	21.3043	10.8464	10.458	0.388402	T.M_1	0.0216521	0.300312	0.0001983
WBP4	0	TCGA	T.M_1	17.8502	8.77749	9.07273	-0.295245	T.M_1	0.0206954	0.221019	0.00675376
ALG5	0	TCGA	T.M_1	116.053	81.4069	34.6458	46.7611	T.M_1	0.0664792	0.731007	3.5651e-26
EXOSC8	0	TCGA	T.M_1	42.4396	19.5109	22.9287	-3.41783	T.M_1	0.0401207	0.335792	2.83215e-05
PAIP2	0	TCGA	T.M_1	56.8471	41.8418	15.0052	26.8366	T.M_1	0.0480961	0.619514	3.67796e-17
SERP1	0	TCGA	T.M_1	83.4796	57.5688	25.9109	31.6579	T.M_1	0.0553597	0.615244	6.92573e-17
ARL1	0	TCGA	T.M_1	94.4852	68.3141	26.1711	42.143	T.M_1	0.0469905	0.6501	2.93473e-19
NFYB	0	TCGA	T.M_1	15.5208	7.13946	8.38137	-1.24191	T.M_1	0.0186656	0.282249	0.000487634
WASHC3	0	TCGA	T.M_1	51.5913	33.6048	17.9866	15.6182	T.M_1	0.0432483	0.569984	3.27533e-14
PDLIM2	0	TCGA	T.M_1	25.5229	11.006	14.5169	-3.51086	T.M_1	0.0413712	0.407506	2.4957e-07
RNF170	0	TCGA	T.M_1	16.2005	7.6783	8.52225	-0.843954	T.M_1	0.0213633	0.270775	0.000837759
ZNF706	0	TCGA	T.M_1	35.7347	23.6186	12.1161	11.5025	T.M_1	0.0446838	0.462997	2.75779e-09
LYPLA1	0	TCGA	T.M_1	110.106	75.8405	34.2653	41.5752	T.M_1	0.0598917	0.680443	1.36275e-21
COPS5	0	TCGA	T.M_1	109.092	79.6685	29.4237	50.2447	T.M_1	0.0723792	0.696496	6.06513e-23
COIL	0	TCGA	T.M_1	43.6036	20.0037	23.5999	-3.5962	T.M_1	0.0363811	0.328413	4.33176e-05
PYROXD1	0	TCGA	T.M_1	34.9551	21.1743	13.7808	7.39348	T.M_1	0.0335933	0.452284	7.01572e-09
KCNJ8	0	TCGA	T.M_1	23.9813	11.0162	12.9651	-1.94895	T.M_1	0.0275937	0.35663	8.03512e-06
SEC22A	0	TCGA	T.M_1	70.7569	54.961	15.7959	39.1651	T.M_1	0.0613078	0.681738	1.06801e-21
CAT	0	TCGA	T.M_1	47.2412	23.9565	23.2847	0.671873	T.M_1	0.0418669	0.470074	1.46176e-09
TBC1D15	0	TCGA	T.M_1	55.8754	38.2807	17.5947	20.686	T.M_1	0.0377682	0.550056	3.70104e-13
ZCCHC17	0	TCGA	T.M_1	108.017	82.1027	25.9143	56.1884	T.M_1	0.0708629	0.704509	1.1865e-23
POLR3GL	0	TCGA	T.M_1	13.4126	7.43013	5.98249	1.44764	T.M_1	0.0305463	0.386566	1.11845e-06
ZNF639	0	TCGA	T.M_1	25.3636	12.5208	12.8428	-0.322002	T.M_1	0.0306615	0.337221	2.60507e-05
LIAS	0	TCGA	T.M_1	33.9054	21.7658	12.1396	9.62626	T.M_1	0.0371994	0.340929	2.09332e-05
TMEM54	0	TCGA	T.M_1	24.033	10.0963	13.9367	-3.84032	T.M_1	0.0298699	0.307956	0.000133073
LRIF1	0	TCGA	T.M_1	10.6577	5.49735	5.1603	0.337042	T.M_1	0.030468	0.257192	0.00154322
MTIF3	0	TCGA	T.M_1	30.0612	19.2821	10.7791	8.50308	T.M_1	0.0453589	0.538513	1.40331e-12
GTF3A	0	TCGA	T.M_1	118.33	80.2508	38.0795	42.1713	T.M_1	0.0737686	0.712643	2.14002e-24
UBL3	0	TCGA	T.M_1	12.6948	4.54134	8.15351	-3.61217	T.M_1	0.0142748	0.115897	0.159268
FYTTD1	0	TCGA	T.M_1	14.1458	6.76079	7.38501	-0.624219	T.M_1	0.0171382	0.196343	0.0163996
FMOD	0	TCGA	T.M_1	14.119	3.23799	10.881	-7.64301	T.M_1	0.0141304	0.146835	0.0739455
KIAA1191	0	TCGA	T.M_1	36.1517	24.9052	11.2465	13.6587	T.M_1	0.0404022	0.502202	6.78181e-11
SERAC1	0	TCGA	T.M_1	18.2545	11.0639	7.19061	3.87326	T.M_1	0.0253344	0.23368	0.00412774
SEPTIN7	0	TCGA	T.M_1	16.1038	9.12326	6.98051	2.14276	T.M_1	0.0172934	0.325725	5.04349e-05
KLHL7	0	TCGA	T.M_1	28.4202	13.9751	14.4451	-0.47007	T.M_1	0.0302144	0.316162	8.56601e-05
HERPUD2	0	TCGA	T.M_1	14.8795	6.69602	8.1835	-1.48748	T.M_1	0.0139927	0.182928	0.0255498
CBX3	0	TCGA	T.M_1	44.7744	27.749	17.0254	10.7237	T.M_1	0.0424103	0.512113	2.46165e-11
CCZ1	0	TCGA	T.M_1	15.5148	9.47483	6.03996	3.43487	T.M_1	0.0341168	0.404814	3.04408e-07
CYREN	0	TCGA	T.M_1	17.2603	4.89202	12.3683	-7.47627	T.M_1	0.017628	0.137638	0.094147
CISD1	0	TCGA	T.M_1	63.431	43.15	20.281	22.869	T.M_1	0.0606449	0.607658	2.08266e-16
SLC25A16	0	TCGA	T.M_1	25.3001	13.421	11.879	1.54197	T.M_1	0.0386971	0.206534	0.0114995
ACADS	0	TCGA	T.M_1	28.913	11.8065	17.1065	-5.29996	T.M_1	0.0346067	0.378806	1.90044e-06
RNF11	0	TCGA	T.M_1	37.2588	27.1333	10.1255	17.0077	T.M_1	0.0400978	0.585402	4.47222e-15
SSPN	0	TCGA	T.M_1	25.335	8.18341	17.1516	-8.96816	T.M_1	0.016597	0.163925	0.0457551
CCDC91	0	TCGA	T.M_1	15.8865	6.79092	9.09556	-2.30465	T.M_1	0.0152222	0.296532	0.000240573
ACOT9	0	TCGA	T.M_1	44.3726	21.4724	22.9003	-1.42792	T.M_1	0.0357462	0.39487	6.24626e-07
SPRYD7	0	TCGA	T.M_1	24.1299	15.8023	8.32761	7.47467	T.M_1	0.0381117	0.41092	1.93508e-07
ATF1	0	TCGA	T.M_1	55.1564	30.7007	24.4558	6.2449	T.M_1	0.039071	0.527938	4.55444e-12
ORMDL2	0	TCGA	T.M_1	126.678	85.0088	41.6697	43.3391	T.M_1	0.0702478	0.697453	5.0048e-23
HOXC11	0	TCGA	T.M_1	10.6563	2.52877	8.12758	-5.59881	T.M_1	0.0123818	0.0464648	0.573638
SMUG1	0	TCGA	T.M_1	41.2182	29.5687	11.6494	17.9193	T.M_1	0.0561794	0.526033	5.60594e-12
ATPAF1	0	TCGA	T.M_1	20.9861	9.715	11.271	-1.55605	T.M_1	0.0195489	0.316028	8.62884e-05
AMD1	0	TCGA	T.M_1	39.9723	23.6945	16.2778	7.41668	T.M_1	0.040314	0.461901	3.03862e-09
NDUFAF4	0	TCGA	T.M_1	36.9868	25.0045	11.9823	13.0223	T.M_1	0.0443773	0.485492	3.48449e-10
USP45	0	TCGA	T.M_1	26.137	13.0235	13.1135	-0.0900414	T.M_1	0.0247075	0.160943	0.0499001
RAB9A	0	TCGA	T.M_1	62.0794	46.6424	15.437	31.2054	T.M_1	0.0451139	0.672646	5.75776e-21
METTL8	0	TCGA	T.M_1	13.1615	4.5835	8.57801	-3.99452	T.M_1	0.0116077	0.0420062	0.610993
TNFAIP6	0	TCGA	T.M_1	21.7934	7.81083	13.9826	-6.17175	T.M_1	0.022877	0.267684	0.000965405
PLA2G12A	0	TCGA	T.M_1	15.5946	6.24098	9.35362	-3.11264	T.M_1	0.0156493	0.0641321	0.437136
B9D2	0	TCGA	T.M_1	53.089	29.428	23.661	5.76699	T.M_1	0.0511337	0.510027	3.05518e-11
FAM210B	0	TCGA	T.M_1	9.20519	2.28637	6.91883	-4.63246	T.M_1	0.0133275	0.0902013	0.273952
ATP5F1E	0	TCGA	T.M_1	163.558	113.068	50.4905	62.5775	T.M_1	0.0791724	0.778498	1.54376e-31
RNF114	0	TCGA	T.M_1	46.3113	24.639	21.6723	2.96672	T.M_1	0.0530078	0.471243	1.31453e-09
BCAS4	0	TCGA	T.M_1	13.535	5.70877	7.8262	-2.11743	T.M_1	0.0322666	0.275676	0.000666759
FASTKD3	0	TCGA	T.M_1	51.8507	38.0467	13.804	24.2427	T.M_1	0.047468	0.49626	1.22611e-10
VAMP7	0	TCGA	T.M_1	30.2207	12.0183	18.2024	-6.18414	T.M_1	0.0212473	0.322347	6.09345e-05
STAMBP	0	TCGA	T.M_1	28.976	19.1143	9.86171	9.25262	T.M_1	0.0408591	0.386806	1.10007e-06
MCEE	0	TCGA	T.M_1	89.1017	62.9543	26.1474	36.8068	T.M_1	0.0693506	0.636789	2.5674e-18
SNRNP27	0	TCGA	T.M_1	80.3113	64.7222	15.5892	49.133	T.M_1	0.0578132	0.66595	1.91799e-20
NDP	0	TCGA	T.M_1	37.4328	23.4666	13.9662	9.50041	T.M_1	0.032127	0.404524	3.10965e-07
SIRT5	0	TCGA	T.M_1	16.8901	9.96321	6.92692	3.03629	T.M_1	0.0347703	0.234424	0.00400685
MRS2	0	TCGA	T.M_1	55.5222	40.7436	14.7786	25.9651	T.M_1	0.0544305	0.541027	1.05431e-12
RRP36	0	TCGA	T.M_1	61.0182	39.5501	21.4681	18.082	T.M_1	0.0652287	0.585619	4.34497e-15
SNRPC	0	TCGA	T.M_1	125.611	72.2592	53.3519	18.9073	T.M_1	0.0773658	0.666486	1.7436e-20
SERPINB6	1	TCGA	T.M_1	56.5935	29.1002	27.4933	1.60685	T.M_1	0.0393449	0.507901	3.80182e-11
NQO2	0	TCGA	T.M_1	33.9956	20.3468	13.6488	6.69794	T.M_1	0.0463171	0.434761	3.01934e-08
MED20	0	TCGA	T.M_1	13.2375	3.1662	10.0713	-6.9051	T.M_1	0.0232472	0.280011	0.000542919
MEA1	0	TCGA	T.M_1	99.4926	64.8875	34.6051	30.2824	T.M_1	0.0757396	0.688134	3.14621e-22
GLO1	0	TCGA	T.M_1	93.634	70.0597	23.5743	46.4853	T.M_1	0.0542741	0.666661	1.69044e-20
RPP40	0	TCGA	T.M_1	59.6038	34.2601	25.3436	8.9165	T.M_1	0.0601955	0.518745	1.22667e-11
EEF1E1	0	TCGA	T.M_1	42.015	30.9923	11.0227	19.9696	T.M_1	0.0601917	0.539267	1.28822e-12
EMC3	0	TCGA	T.M_1	124.345	90.0096	34.3354	55.6743	T.M_1	0.0717156	0.800033	1.97885e-34
MT2A	0	TCGA	T.M_1	34.0549	11.4035	22.6514	-11.2479	T.M_1	0.0266667	0.365986	4.43084e-06
CLYBL	0	TCGA	T.M_1	31.5376	17.5233	14.0143	3.509	T.M_1	0.030278	0.422286	8.12561e-08
NDUFA1	0	TCGA	T.M_1	159.32	120.738	38.582	82.1556	T.M_1	0.076141	0.820258	1.73289e-37
DMAC2L	0	TCGA	T.M_1	36.8215	22.0277	14.7938	7.23395	T.M_1	0.0410831	0.388728	9.62514e-07
MRPS7	0	TCGA	T.M_1	161.275	116.304	44.9717	71.3319	T.M_1	0.0792791	0.744346	1.46523e-27
MIF4GD	0	TCGA	T.M_1	26.0172	13.9427	12.0745	1.86822	T.M_1	0.0331582	0.323497	5.71487e-05
INSIG2	0	TCGA	T.M_1	18.3005	6.55905	11.7414	-5.18236	T.M_1	0.0170456	0.227934	0.00517784
ATG4C	0	TCGA	T.M_1	37.9234	23.0346	14.8888	8.14573	T.M_1	0.0371287	0.434406	3.10746e-08
SDCBP2	0	TCGA	T.M_1	30.2908	18.812	11.4789	7.33311	T.M_1	0.0514244	0.404887	3.02789e-07
DTD1	0	TCGA	T.M_1	47.0874	22.7293	24.3581	-1.62872	T.M_1	0.0552975	0.417185	1.20419e-07
TMX4	0	TCGA	T.M_1	27.0408	16.0954	10.9454	5.14995	T.M_1	0.0322823	0.397294	5.25385e-07
MKKS	0	TCGA	T.M_1	82.1419	58.478	23.664	34.814	T.M_1	0.0603135	0.638904	1.83189e-18
DSTN	0	TCGA	T.M_1	82.0277	61.1029	20.9247	40.1782	T.M_1	0.0572787	0.663174	3.12958e-20
DYNLRB1	0	TCGA	T.M_1	78.8334	50.4829	28.3505	22.1324	T.M_1	0.072191	0.616289	5.93739e-17
EIF2S2	0	TCGA	T.M_1	30.0494	16.4191	13.6303	2.78881	T.M_1	0.0446048	0.517573	1.38885e-11
PSMB2	0	TCGA	T.M_1	38.8609	24.2933	14.5676	9.72571	T.M_1	0.0584722	0.567549	4.44322e-14
UROD	0	TCGA	T.M_1	131.465	91.0897	40.375	50.7147	T.M_1	0.0704092	0.732556	2.48527e-26
TMEM53	1	TCGA	T.M_1	35.5	16.9734	18.5266	-1.55321	T.M_1	0.0332622	0.420733	9.16558e-08
IGFLR1	0	TCGA	T.M_1	19.3698	7.55338	11.8164	-4.26304	T.M_1	0.0366696	0.228311	0.00510219
PRDX5	0	TCGA	T.M_1	117.013	80.7665	36.2462	44.5204	T.M_1	0.0776809	0.687687	3.42974e-22
RRAS	0	TCGA	T.M_1	72.8863	25.2328	47.6535	-22.4207	T.M_1	0.0430048	0.447466	1.05664e-08
ASL	0	TCGA	T.M_1	36.9142	12.7142	24.2	-11.4858	T.M_1	0.0351381	0.314185	9.53637e-05
SBDS	1	TCGA	T.M_1	30.887	18.5458	12.3412	6.20469	T.M_1	0.0221511	0.369585	3.50649e-06
DNAJC8	0	TCGA	T.M_1	97.5837	74.1873	23.3965	50.7908	T.M_1	0.0647317	0.745558	1.08576e-27
EMG1	0	TCGA	T.M_1	148.937	109.698	39.2388	70.4589	T.M_1	0.0768027	0.784673	2.47404e-32
RHOT1	0	TCGA	T.M_1	41.1185	29.1552	11.9633	17.1918	T.M_1	0.0379842	0.4483	9.84739e-09
CANX	0	TCGA	T.M_1	20.5703	6.96387	13.6065	-6.6426	T.M_1	0.0117651	0.142779	0.0823745
PPCS	1	TCGA	T.M_1	84.6626	48.9606	35.702	13.2586	T.M_1	0.0505937	0.668427	1.23331e-20
COX7C	0	TCGA	T.M_1	142.09	106.696	35.3941	71.3019	T.M_1	0.0808418	0.77216	9.51938e-31
RAP1B	0	TCGA	T.M_1	41.2822	24.1473	17.1349	7.01243	T.M_1	0.042813	0.568184	4.1045e-14
YEATS4	0	TCGA	T.M_1	27.558	18.1326	9.42537	8.70724	T.M_1	0.0511093	0.646646	5.20542e-19
PLA2G5	0	TCGA	T.M_1	40.7391	13.4096	27.3295	-13.9198	T.M_1	0.0192798	0.258574	0.00145231
METTL25	0	TCGA	T.M_1	39.8064	23.9367	15.8697	8.06708	T.M_1	0.0392116	0.462387	2.91077e-09
IL17B	0	TCGA	T.M_1	6.97205	1.56396	5.40809	-3.84413	T.M_1	0.0204269	0.0402104	0.626333
PNKD	0	TCGA	T.M_1	113.011	69.143	43.8682	25.2748	T.M_1	0.0800171	0.671707	6.82963e-21
ECHS1	0	TCGA	T.M_1	85.881	53.9742	31.9069	22.0673	T.M_1	0.0649885	0.641146	1.27719e-18
GNG11	0	TCGA	T.M_1	39.0467	21.3833	17.6634	3.71988	T.M_1	0.0448369	0.520624	1.00419e-11
SEM1	0	TCGA	T.M_1	49.7052	34.3694	15.3357	19.0337	T.M_1	0.048604	0.584611	4.96584e-15
STYXL1	0	TCGA	T.M_1	32.4755	19.4789	12.9967	6.48222	T.M_1	0.0374386	0.428387	5.03198e-08
MTERF1	0	TCGA	T.M_1	24.7729	16.1214	8.65141	7.47004	T.M_1	0.0323977	0.389465	9.14303e-07
SGCE	0	TCGA	T.M_1	10.0375	3.92014	6.11735	-2.19721	T.M_1	0.0242932	0.264538	0.00111339
RBM48	0	TCGA	T.M_1	11.1643	4.40013	6.76416	-2.36404	T.M_1	0.0176572	0.244546	0.00264976
SRD5A3	1	TCGA	T.M_1	15.6744	6.55523	9.11916	-2.56393	T.M_1	0.0373339	0.401977	3.74587e-07
SPINK2	0	TCGA	T.M_1	13.7338	7.06734	6.66646	0.400878	T.M_1	0.0283025	0.266972	0.00099722
TST	0	TCGA	T.M_1	44.5352	28.4148	16.1204	12.2944	T.M_1	0.0522042	0.532233	2.83729e-12
KRT17	0	TCGA	T.M_1	10.1937	2.25448	7.93923	-5.68475	T.M_1	0.0205452	0.148964	0.0698076
EMC4	0	TCGA	T.M_1	119.518	78.659	40.8594	37.7996	T.M_1	0.0735305	0.666091	1.87045e-20
POT1	0	TCGA	T.M_1	23.0517	13.8486	9.20313	4.64544	T.M_1	0.0241967	0.308997	0.000125929
ATP6V1F	0	TCGA	T.M_1	107.465	73.3939	34.071	39.3228	T.M_1	0.0771971	0.75388	1.32236e-28
IFT22	0	TCGA	T.M_1	58.3253	36.6058	21.7195	14.8862	T.M_1	0.0370103	0.538349	1.4295e-12
DNAJB9	0	TCGA	T.M_1	63.3823	45.2942	18.0881	27.2061	T.M_1	0.0495427	0.567103	4.6974e-14
NDUFA5	0	TCGA	T.M_1	37.438	28.7367	8.70137	20.0353	T.M_1	0.0345394	0.501582	7.21815e-11
OSGEPL1	0	TCGA	T.M_1	33.6698	19.8733	13.7965	6.0768	T.M_1	0.0367658	0.306468	0.000143937
ORMDL1	0	TCGA	T.M_1	27.5347	15.8559	11.6788	4.17713	T.M_1	0.0323898	0.360399	6.33616e-06
HAT1	0	TCGA	T.M_1	37.2809	24.6171	12.6637	11.9534	T.M_1	0.0288002	0.474576	9.68771e-10
HOXD13	0	TCGA	T.M_1	7.99658	1.37117	6.62541	-5.25425	T.M_1	0.0124828	0.00609469	0.941194
SNRPN	0	TCGA	T.M_1	29.3446	18.1501	11.1945	6.95563	T.M_1	0.0443737	0.459753	3.67118e-09
PSMG2	0	TCGA	T.M_1	98.0717	65.767	32.3048	33.4622	T.M_1	0.0680622	0.718883	5.5213e-25
CCDC32	0	TCGA	T.M_1	52.1105	35.7969	16.3136	19.4833	T.M_1	0.0616946	0.409817	2.1015e-07
ICE2	0	TCGA	T.M_1	28.2587	14.7574	13.5013	1.25618	T.M_1	0.023476	0.271518	0.000809453
DUT	0	TCGA	T.M_1	65.7689	42.1458	23.6231	18.5227	T.M_1	0.0616882	0.497207	1.11655e-10
CHAC1	0	TCGA	T.M_1	8.82915	2.3324	6.49675	-4.16435	T.M_1	0.01775	0.136847	0.0960711
ARPP19	0	TCGA	T.M_1	18.0226	11.4676	6.55507	4.91249	T.M_1	0.0207792	0.283454	0.000460083
THAP10	0	TCGA	T.M_1	26.696	15.3261	11.3699	3.95613	T.M_1	0.0329551	0.361545	5.89099e-06
ANAPC13	0	TCGA	T.M_1	60.9127	47.8771	13.0356	34.8414	T.M_1	0.0572753	0.58275	6.34613e-15
COPB1	0	TCGA	T.M_1	61.7682	41.9855	19.7828	22.2027	T.M_1	0.0394951	0.585402	4.47222e-15
PSMA1	0	TCGA	T.M_1	107.3	83.641	23.6594	59.9816	T.M_1	0.0669998	0.752578	1.84859e-28
SPCS3	0	TCGA	T.M_1	42.8715	24.8513	18.0201	6.83121	T.M_1	0.0445625	0.456608	4.83131e-09
SERGEF	0	TCGA	T.M_1	27.3252	13.2406	14.0847	-0.844135	T.M_1	0.0319292	0.388554	9.74263e-07
DCTD	1	TCGA	T.M_1	33.0639	11.5238	21.5401	-10.0163	T.M_1	0.0217245	0.389918	8.8577e-07
TXNDC17	0	TCGA	T.M_1	140.118	104.269	35.849	68.4199	T.M_1	0.0733394	0.8053	3.42584e-35
DTD2	0	TCGA	T.M_1	35.6069	24.9365	10.6704	14.266	T.M_1	0.0366903	0.404575	3.09808e-07
SNX6	0	TCGA	T.M_1	60.7186	34.3968	26.3217	8.0751	T.M_1	0.0432352	0.539779	1.21546e-12
EAPP	0	TCGA	T.M_1	78.8921	55.6143	23.2778	32.3366	T.M_1	0.0555171	0.613325	9.17587e-17
EGLN3	0	TCGA	T.M_1	9.87824	2.80846	7.06978	-4.26132	T.M_1	0.012783	0.144654	0.0783855
NEDD8	0	TCGA	T.M_1	120.253	77.7921	42.4606	35.3315	T.M_1	0.0750419	0.681908	1.03419e-21
DAD1	0	TCGA	T.M_1	104.58	64.6534	39.9271	24.7262	T.M_1	0.0657584	0.667234	1.52644e-20
REEP5	0	TCGA	T.M_1	50.7457	20.8661	29.8796	-9.01355	T.M_1	0.0242121	0.366251	4.35563e-06
ITFG1	0	TCGA	T.M_1	14.0966	5.13915	8.95744	-3.81828	T.M_1	0.0126316	0.175396	0.0323896
RPS4Y1	0	TCGA	T.M_1	11.9305	4.50699	7.42353	-2.91654	T.M_1	0.259663	0.234011	0.00407368
CDC16	0	TCGA	T.M_1	14.3031	5.18629	9.1168	-3.93051	T.M_1	0.0242536	0.157392	0.0552385
RTN4IP1	0	TCGA	T.M_1	11.8473	6.01709	5.83016	0.186925	T.M_1	0.025085	0.508812	3.46258e-11
MTRES1	0	TCGA	T.M_1	11.435	5.14316	6.29183	-1.14867	T.M_1	0.0204097	0.422307	8.11186e-08
UBAC1	0	TCGA	T.M_1	46.2365	26.7111	19.5255	7.18561	T.M_1	0.0594413	0.54209	9.33575e-13
ATXN10	0	TCGA	T.M_1	28.6153	13.0786	15.5367	-2.45813	T.M_1	0.0434857	0.357178	7.76391e-06
ATP5IF1	0	TCGA	T.M_1	79.1458	58.8897	20.2561	38.6336	T.M_1	0.0743904	0.638839	1.85116e-18
MED18	0	TCGA	T.M_1	97.669	66.7051	30.9639	35.7411	T.M_1	0.071801	0.671362	7.26984e-21
SLC35D2	0	TCGA	T.M_1	48.8278	30.1531	18.6748	11.4783	T.M_1	0.0527808	0.483972	4.02641e-10
HIGD1B	0	TCGA	T.M_1	35.6504	19.0292	16.6213	2.40792	T.M_1	0.0470705	0.43355	3.32991e-08
ATP6V1E1	0	TCGA	T.M_1	71.1244	41.938	29.1864	12.7516	T.M_1	0.0654345	0.611449	1.20575e-16
COX4I1	0	TCGA	T.M_1	128.021	91.0088	37.0124	53.9963	T.M_1	0.0800611	0.721749	2.9271e-25
EMC8	0	TCGA	T.M_1	48.8776	31.0313	17.8463	13.1849	T.M_1	0.0545474	0.473913	1.02974e-09
COX7B	0	TCGA	T.M_1	191.031	145.993	45.0378	100.956	T.M_1	0.0822953	0.829828	4.51577e-39
PPT1	0	TCGA	T.M_1	93.9217	65.1685	28.7532	36.4153	T.M_1	0.0613038	0.692712	1.28636e-22
ABCB7	0	TCGA	T.M_1	19.4316	10.4841	8.94751	1.53659	T.M_1	0.0210132	0.276144	0.000652237
HACL1	0	TCGA	T.M_1	26.8637	15.2658	11.598	3.6678	T.M_1	0.0450389	0.373833	2.65059e-06
PDLIM4	0	TCGA	T.M_1	16.473	5.25263	11.2203	-5.9677	T.M_1	0.0177077	0.197254	0.0158979
VPS25	0	TCGA	T.M_1	72.9964	44.0707	28.9257	15.1451	T.M_1	0.0685952	0.616594	5.67604e-17
NDUFA2	0	TCGA	T.M_1	205.282	155.203	50.0795	105.124	T.M_1	0.0849379	0.859811	9.36429e-45
NDFIP1	0	TCGA	T.M_1	56.1558	41.6102	14.5457	27.0645	T.M_1	0.0382875	0.586084	4.08519e-15
UBE2D2	0	TCGA	T.M_1	94.2458	72.0191	22.2267	49.7924	T.M_1	0.0610045	0.70115	2.36681e-23
CKMT2	0	TCGA	T.M_1	14.7431	4.01341	10.7297	-6.71632	T.M_1	0.0194628	0.176162	0.03163
ZCCHC9	0	TCGA	T.M_1	61.968	42.7099	19.2581	23.4517	T.M_1	0.0444433	0.569708	3.39086e-14
PEX11B	0	TCGA	T.M_1	78.2949	54.6036	23.6913	30.9123	T.M_1	0.0667413	0.682086	1.00004e-21
FMO5	0	TCGA	T.M_1	13.2651	4.02989	9.23519	-5.20531	T.M_1	0.013551	0.0959985	0.244167
SELENOS	0	TCGA	T.M_1	91.1063	60.3229	30.7834	29.5395	T.M_1	0.0618809	0.706944	7.15009e-24
THAP1	0	TCGA	T.M_1	122.907	93.3487	29.5582	63.7905	T.M_1	0.0600897	0.765652	5.80489e-30
ACTR10	0	TCGA	T.M_1	83.8019	51.5381	32.2638	19.2743	T.M_1	0.062436	0.642848	9.69419e-19
LGALS3	0	TCGA	T.M_1	50.9226	19.0107	31.9119	-12.9012	T.M_1	0.0305303	0.429284	4.68629e-08
MATN3	0	TCGA	T.M_1	9.49703	3.22163	6.2754	-3.05377	T.M_1	0.0172718	0.188184	0.0215442
SPATA6	0	TCGA	T.M_1	15.1676	4.89607	10.2715	-5.37544	T.M_1	0.0117646	0.117127	0.154859
HSD17B7	0	TCGA	T.M_1	30.726	19.0666	11.6594	7.40724	T.M_1	0.0486533	0.431369	3.96759e-08
ARFIP2	0	TCGA	T.M_1	45.5026	28.8846	16.618	12.2667	T.M_1	0.0524822	0.523377	7.47306e-12
RRP8	0	TCGA	T.M_1	46.2487	28.6403	17.6084	11.032	T.M_1	0.0503974	0.487419	2.89826e-10
TIMM10B	0	TCGA	T.M_1	58.7799	44.5758	14.2042	30.3716	T.M_1	0.0532609	0.615599	6.57263e-17
PTCD3	0	TCGA	T.M_1	28.1621	16.06	12.1021	3.95782	T.M_1	0.0314915	0.252022	0.00193112
MRPL35	0	TCGA	T.M_1	23.6127	15.406	8.20673	7.19922	T.M_1	0.0325862	0.415023	1.41991e-07
ILKAP	0	TCGA	T.M_1	70.6705	38.8496	31.8209	7.02873	T.M_1	0.0640506	0.401277	3.9415e-07
RAMP1	0	TCGA	T.M_1	37.3812	18.5627	18.8186	-0.255883	T.M_1	0.0311845	0.430071	4.4015e-08
RAN	0	TCGA	T.M_1	113.388	68.6167	44.7708	23.8459	T.M_1	0.0692649	0.715019	1.28296e-24
PRKAA1	0	TCGA	T.M_1	20.7382	6.70819	14.03	-7.32178	T.M_1	0.0155065	0.0900163	0.274941
INPP5K	0	TCGA	T.M_1	17.5802	5.62426	11.9559	-6.33167	T.M_1	0.0245851	0.279724	0.0005504
TMEM128	0	TCGA	T.M_1	140.2	110.986	29.2138	81.7727	T.M_1	0.068822	0.778919	1.36521e-31
COQ3	0	TCGA	T.M_1	57.5919	36.9837	20.6082	16.3754	T.M_1	0.0536673	0.409258	2.19095e-07
H3.3B	0	TCGA	T.M_1	14.6256	8.51532	6.11029	2.40503	T.M_1	0.0371156	0.294863	0.000261777
ZRANB2	0	TCGA	T.M_1	28.7464	13.3094	15.437	-2.12753	T.M_1	0.0267082	0.259198	0.00141289
RIDA	0	TCGA	T.M_1	29.1541	15.2639	13.8903	1.37363	T.M_1	0.0270865	0.402478	3.61172e-07
SDF2	0	TCGA	T.M_1	97.9862	69.3842	28.602	40.7821	T.M_1	0.0685809	0.710067	3.70471e-24
NIP7	0	TCGA	T.M_1	57.6402	35.4723	22.1679	13.3044	T.M_1	0.0493546	0.554297	2.23897e-13
POLR3F	0	TCGA	T.M_1	40.3587	26.4192	13.9396	12.4796	T.M_1	0.0463442	0.480599	5.53558e-10
MMACHC	0	TCGA	T.M_1	11.6543	4.56116	7.09312	-2.53195	T.M_1	0.0210432	0.199938	0.0144956
OSER1	0	TCGA	T.M_1	111.591	77.5274	34.0634	43.4639	T.M_1	0.0665616	0.672911	5.48664e-21
FBXO44	0	TCGA	T.M_1	22.4881	9.31014	13.1779	-3.86779	T.M_1	0.0299201	0.299612	0.000205567
DCTN4	0	TCGA	T.M_1	21.2236	13.197	8.02654	5.17048	T.M_1	0.0213922	0.377352	2.09586e-06
POMP	0	TCGA	T.M_1	114.09	80.8925	33.1974	47.6951	T.M_1	0.0686017	0.756202	7.23971e-29
CEP20	0	TCGA	T.M_1	98.0704	76.0212	22.0492	53.972	T.M_1	0.0556719	0.692458	1.35237e-22
MED10	0	TCGA	T.M_1	30.5882	19.2277	11.3605	7.86724	T.M_1	0.0459042	0.513713	2.08375e-11
GSTT2B	0	TCGA	T.M_1	5.57537	1.33785	4.23752	-2.89967	T.M_1	0.0178859	0.0229603	0.781057
C12orf29	0	TCGA	T.M_1	107.105	82.1258	24.9797	57.1461	T.M_1	0.0582268	0.670259	8.87338e-21
IMPA1	0	TCGA	T.M_1	34.9372	23.6505	11.2867	12.3639	T.M_1	0.0312963	0.43577	2.78223e-08
E2F5	0	TCGA	T.M_1	16.0347	7.00384	9.0309	-2.02706	T.M_1	0.0214905	0.247883	0.00230344
ARNTL	0	TCGA	T.M_1	21.5456	8.1155	13.4301	-5.31461	T.M_1	0.0155369	0.219946	0.00703349
RRAS2	0	TCGA	T.M_1	18.8903	12.0293	6.86099	5.16834	T.M_1	0.0289587	0.373194	2.76515e-06
HSD17B4	0	TCGA	T.M_1	16.9958	6.04046	10.9553	-4.91489	T.M_1	0.0175815	0.211177	0.00973054
SARAF	0	TCGA	T.M_1	34.2628	23.2453	11.0175	12.2278	T.M_1	0.0301901	0.498008	1.03124e-10
COX16	0	TCGA	T.M_1	52.1608	35.6629	16.4979	19.165	T.M_1	0.0537226	0.55179	3.01609e-13
IER3IP1	0	TCGA	T.M_1	77.7506	48.1289	29.6217	18.5072	T.M_1	0.0598745	0.630223	7.20213e-18
MRPS36	0	TCGA	T.M_1	152.884	119.17	33.7136	85.4563	T.M_1	0.0761399	0.821538	1.07725e-37
CDK7	0	TCGA	T.M_1	63.5642	46.365	17.1992	29.1659	T.M_1	0.0520684	0.696826	5.6769e-23
CAMK1	0	TCGA	T.M_1	20.4162	5.76321	14.653	-8.88975	T.M_1	0.025736	0.2793	0.000561655
THUMPD3	0	TCGA	T.M_1	12.4998	5.98271	6.51713	-0.534423	T.M_1	0.0179612	0.23236	0.00435049
ARL8B	0	TCGA	T.M_1	28.1668	15.3196	12.8472	2.47244	T.M_1	0.02514	0.388928	9.49218e-07
CHL1	0	TCGA	T.M_1	12.5667	2.93287	9.63387	-6.701	T.M_1	0.0105706	0.0480972	0.560234
DPH6	0	TCGA	T.M_1	53.2751	41.5175	11.7576	29.7599	T.M_1	0.041747	0.487578	2.85421e-10
KATNBL1	0	TCGA	T.M_1	70.9962	51.7964	19.1997	32.5967	T.M_1	0.0512396	0.530249	3.5336e-12
EMC7	0	TCGA	T.M_1	113.05	83.7986	29.2514	54.5473	T.M_1	0.0666461	0.737337	8.03046e-27
GSTM1	0	TCGA	T.M_1	6.39436	1.76834	4.62602	-2.85767	T.M_1	0.0198085	0.0851297	0.301948
GSTM5	0	TCGA	T.M_1	8.24441	1.1724	7.07202	-5.89962	T.M_1	0.00858489	0.0078723	0.924088
GSTM3	0	TCGA	T.M_1	24.6313	15.6962	8.9351	6.76111	T.M_1	0.0389655	0.384629	1.27835e-06
LAMTOR5	0	TCGA	T.M_1	201.224	155.415	45.809	109.606	T.M_1	0.0803366	0.882507	5.12947e-50
CEPT1	0	TCGA	T.M_1	21.7008	11.8785	9.82231	2.0562	T.M_1	0.0261939	0.204096	0.0125368
NGF	0	TCGA	T.M_1	9.6059	2.04351	7.56239	-5.51888	T.M_1	0.0187892	0.111098	0.177373
NAPG	0	TCGA	T.M_1	12.2941	6.14196	6.15211	-0.0101566	T.M_1	0.0198629	0.245144	0.00258438
PPHLN1	0	TCGA	T.M_1	67.4852	49.086	18.3993	30.6867	T.M_1	0.0570625	0.642315	1.05712e-18
TMEM106C	0	TCGA	T.M_1	54.8462	38.8107	16.0354	22.7753	T.M_1	0.0480635	0.609639	1.56674e-16
YWHAQ	0	TCGA	T.M_1	80.1704	53.4825	26.688	26.7945	T.M_1	0.0551517	0.586106	4.07339e-15
IAH1	0	TCGA	T.M_1	139.227	103.837	35.3898	68.4476	T.M_1	0.0703391	0.799481	2.37043e-34
LDHA	0	TCGA	T.M_1	29.688	10.8249	18.8631	-8.0382	T.M_1	0.0230943	0.303777	0.000165727
CDC73	0	TCGA	T.M_1	31.3497	15.9514	15.3983	0.553074	T.M_1	0.0181002	0.267071	0.000992752
TIMM17A	0	TCGA	T.M_1	64.6731	41.4952	23.1779	18.3173	T.M_1	0.0612949	0.617377	5.05447e-17
GRP	0	TCGA	T.M_1	9.01983	1.44644	7.57339	-6.12696	T.M_1	0.0184657	0.0907047	0.271273
CCNH	0	TCGA	T.M_1	56.817	43.4406	13.3765	30.0641	T.M_1	0.0546984	0.606058	2.61723e-16
RBMX2	0	TCGA	T.M_1	40.4224	23.3563	17.0662	6.2901	T.M_1	0.0459314	0.482325	4.70536e-10
PIWIL4	0	TCGA	T.M_1	11.4179	3.82764	7.59024	-3.7626	T.M_1	0.0167489	0.20361	0.0127532
BTF3L4	0	TCGA	T.M_1	127.477	85.3937	42.0835	43.3102	T.M_1	0.06374	0.620889	2.99369e-17
RNF138	0	TCGA	T.M_1	32.4497	19.2007	13.249	5.95165	T.M_1	0.0345821	0.444027	1.40998e-08
TPGS2	0	TCGA	T.M_1	13.947	4.77263	9.17434	-4.40171	T.M_1	0.0242518	0.215512	0.00830034
TIMM10	0	TCGA	T.M_1	137.588	96.653	40.935	55.7179	T.M_1	0.0836181	0.735462	1.25448e-26
TMEM258	0	TCGA	T.M_1	166.643	112.302	54.3411	57.9609	T.M_1	0.0847158	0.766171	5.03666e-30
TMEM165	1	TCGA	T.M_1	45.8147	29.5591	16.2555	13.3036	T.M_1	0.0511929	0.707346	6.57216e-24
GGACT	0	TCGA	T.M_1	23.1243	10.0447	13.0796	-3.03488	T.M_1	0.0251538	0.278074	0.000595373
CLDN10	0	TCGA	T.M_1	14.199	4.92	9.27901	-4.35901	T.M_1	0.0185207	0.20604	0.0117032
UBAC2	0	TCGA	T.M_1	60.9673	37.9482	23.0191	14.9291	T.M_1	0.0601066	0.615034	7.14335e-17
TMED7	0	TCGA	T.M_1	80.1965	59.7194	20.4771	39.2422	T.M_1	0.0403824	0.626904	1.20195e-17
RFK	0	TCGA	T.M_1	74.8111	57.3303	17.4808	39.8495	T.M_1	0.0495136	0.643356	8.92526e-19
C9orf40	0	TCGA	T.M_1	15.1152	6.71733	8.39782	-1.68048	T.M_1	0.0251408	0.284738	0.000432295
PSAT1	0	TCGA	T.M_1	27.0158	6.75075	20.265	-13.5142	T.M_1	0.0167463	0.0788319	0.339249
ISCA1	0	TCGA	T.M_1	64.0271	48.0682	15.9589	32.1093	T.M_1	0.0534465	0.599322	6.75476e-16
TMEM243	0	TCGA	T.M_1	28.4446	14.314	14.1306	0.183364	T.M_1	0.0322657	0.427386	5.44717e-08
TMEM60	1	TCGA	T.M_1	58.694	42.8176	15.8764	26.9412	T.M_1	0.0494233	0.578799	1.06265e-14
PNPLA8	0	TCGA	T.M_1	31.153	20.276	10.877	9.39897	T.M_1	0.0246096	0.434751	3.022e-08
HILPDA	0	TCGA	T.M_1	18.4804	7.1276	11.3528	-4.22515	T.M_1	0.0212444	0.253691	0.00179717
RINT1	0	TCGA	T.M_1	22.1514	11.2747	10.8767	0.398042	T.M_1	0.0241802	0.267314	0.000981827
KHDC1	0	TCGA	T.M_1	12.6546	4.39289	8.2617	-3.86881	T.M_1	0.0252543	0.158143	0.0540721
SNX14	0	TCGA	T.M_1	36.75	26.3708	10.3791	15.9917	T.M_1	0.0348488	0.480011	5.84913e-10
NT5E	0	TCGA	T.M_1	12.6563	3.00438	9.65193	-6.64755	T.M_1	0.00959149	0.0408235	0.621077
MRAP2	0	TCGA	T.M_1	10.7532	2.98015	7.77307	-4.79291	T.M_1	0.0210473	0.153368	0.0618462
AKIRIN2	0	TCGA	T.M_1	23.2458	11.0081	12.2377	-1.22952	T.M_1	0.035848	0.279528	0.000555569
ORC3	0	TCGA	T.M_1	13.941	3.54583	10.3952	-6.84938	T.M_1	0.0180858	0.106436	0.196376
CAPRIN1	0	TCGA	T.M_1	15.2139	5.56479	9.64913	-4.08434	T.M_1	0.0186603	0.133579	0.104356
ATP5MC2	0	TCGA	T.M_1	142.594	90.2842	52.3095	37.9747	T.M_1	0.0835386	0.706367	8.06558e-24
CD63	0	TCGA	T.M_1	88.6586	51.8215	36.8372	14.9843	T.M_1	0.0521138	0.588543	2.9422e-15
BLOC1S1	0	TCGA	T.M_1	135.915	101.409	34.506	66.9033	T.M_1	0.0787732	0.740392	3.85186e-27
CD164	0	TCGA	T.M_1	53.4856	24.3917	29.0939	-4.70212	T.M_1	0.0292084	0.392004	7.651e-07
PKIB	0	TCGA	T.M_1	20.8063	10.5077	10.2986	0.20908	T.M_1	0.0251607	0.338085	2.47633e-05
SMPD2	0	TCGA	T.M_1	47.8429	28.931	18.9118	10.0192	T.M_1	0.0536683	0.563374	7.45369e-14
PRADC1	0	TCGA	T.M_1	150.078	107.842	42.2353	65.6069	T.M_1	0.0825808	0.72012	4.20242e-25
USP15	0	TCGA	T.M_1	50.0177	29.5161	20.5016	9.01454	T.M_1	0.03708	0.485336	3.53669e-10
MPHOSPH6	0	TCGA	T.M_1	34.5934	24.314	10.2794	14.0345	T.M_1	0.0500424	0.517725	1.36664e-11
COG2	0	TCGA	T.M_1	16.3473	6.82989	9.51744	-2.68755	T.M_1	0.0160795	0.115832	0.159505
NTPCR	0	TCGA	T.M_1	105.412	78.1933	27.2185	50.9747	T.M_1	0.0698708	0.672099	6.36082e-21
SERPINE2	0	TCGA	T.M_1	6.38015	1.78318	4.59696	-2.81378	T.M_1	0.0173699	0.0691964	0.401726
COX5B	0	TCGA	T.M_1	194.793	140.437	54.356	86.0813	T.M_1	0.0862395	0.816808	6.12201e-37
C2orf49	0	TCGA	T.M_1	31.4365	18.3384	13.0981	5.24036	T.M_1	0.0235139	0.268054	0.000949236
ISCU	0	TCGA	T.M_1	59.4587	31.0207	28.438	2.58275	T.M_1	0.0534904	0.536292	1.80292e-12
SCYL2	0	TCGA	T.M_1	15.1956	7.56582	7.62979	-0.0639633	T.M_1	0.0162612	0.236982	0.00361501
APPL2	0	TCGA	T.M_1	15.5273	6.22084	9.30643	-3.0856	T.M_1	0.0150562	0.207698	0.0110312
PWP1	0	TCGA	T.M_1	75.802	52.1097	23.6923	28.4174	T.M_1	0.0514049	0.580167	8.89663e-15
WASHC4	0	TCGA	T.M_1	24.5056	10.0554	14.4501	-4.39474	T.M_1	0.0165996	0.144001	0.0797563
RNASEH2B	0	TCGA	T.M_1	33.4911	18.5878	14.9033	3.68456	T.M_1	0.0444475	0.336162	2.77164e-05
SUCLA2	0	TCGA	T.M_1	29.919	19.1779	10.7411	8.43684	T.M_1	0.0301828	0.408221	2.3668e-07
RCBTB1	0	TCGA	T.M_1	15.9809	6.13131	9.8496	-3.71828	T.M_1	0.0169687	0.0951787	0.248237
MED4	0	TCGA	T.M_1	29.1147	17.5322	11.5825	5.94969	T.M_1	0.0360872	0.395846	5.82683e-07
ITM2B	0	TCGA	T.M_1	56.7268	30.8537	25.8731	4.98061	T.M_1	0.0421382	0.5616	9.26562e-14
RCBTB2	0	TCGA	T.M_1	13.5059	4.9211	8.58478	-3.66367	T.M_1	0.0153092	0.147306	0.0730124
RAC1	1	TCGA	T.M_1	30.377	19.1596	11.2174	7.94223	T.M_1	0.0331681	0.512799	2.2922e-11
KDELR2	1	TCGA	T.M_1	31.2315	12.3238	18.9077	-6.58398	T.M_1	0.0317601	0.379819	1.77483e-06
ZDHHC4	0	TCGA	T.M_1	37.5619	25.6004	11.9615	13.6389	T.M_1	0.034397	0.48279	4.50349e-10
HUS1	0	TCGA	T.M_1	17.3283	8.21265	9.11562	-0.902973	T.M_1	0.0206806	0.338382	2.43338e-05
TTC5	0	TCGA	T.M_1	56.6168	32.4397	24.1771	8.26265	T.M_1	0.0508239	0.462554	2.86809e-09
ABHD17C	0	TCGA	T.M_1	17.7642	4.64754	13.1166	-8.46909	T.M_1	0.0112586	0.126447	0.124378
CALCOCO2	0	TCGA	T.M_1	27.7428	9.65567	18.0871	-8.43142	T.M_1	0.0179197	0.278153	0.000593123
TACO1	0	TCGA	T.M_1	138.852	98.9589	39.8933	59.0655	T.M_1	0.0806558	0.754384	1.16085e-28
ACTL6A	0	TCGA	T.M_1	63.1065	31.8283	31.2782	0.550166	T.M_1	0.0530572	0.482968	4.42844e-10
NDUFB5	0	TCGA	T.M_1	161.13	126.94	34.1906	92.749	T.M_1	0.0756233	0.855697	6.7001e-44
MRPL47	0	TCGA	T.M_1	115.745	84.9552	30.7894	54.1659	T.M_1	0.0722719	0.779942	1.01144e-31
TANK	0	TCGA	T.M_1	67.6299	40.135	27.4948	12.6402	T.M_1	0.0319909	0.487539	2.86517e-10
VPS45	0	TCGA	T.M_1	18.9269	8.07098	10.8559	-2.78495	T.M_1	0.0251257	0.24715	0.00237575
CCDC115	0	TCGA	T.M_1	23.8065	12.4385	11.3681	1.07038	T.M_1	0.0442802	0.4216	8.57008e-08
ABI1	0	TCGA	T.M_1	29.4039	10.3597	19.0443	-8.68462	T.M_1	0.0250304	0.285768	0.000411132
DNAJC1	0	TCGA	T.M_1	20.6578	8.29497	12.3628	-4.06787	T.M_1	0.0356299	0.341691	2.00064e-05
NIPSNAP3A	0	TCGA	T.M_1	60.981	39.2796	21.7013	17.5783	T.M_1	0.0530163	0.510767	2.83027e-11
TXN	0	TCGA	T.M_1	42.3474	22.5383	19.8091	2.72917	T.M_1	0.0511324	0.479866	5.92915e-10
TOR1B	0	TCGA	T.M_1	13.4449	3.63787	9.807	-6.16914	T.M_1	0.019564	0.172937	0.0349358
C9orf78	0	TCGA	T.M_1	9.499	2.32999	7.16901	-4.83902	T.M_1	0.0129384	0.169987	0.0382101
TMOD1	0	TCGA	T.M_1	11.6233	5.27705	6.34624	-1.06919	T.M_1	0.0185239	0.24637	0.00245498
SLC31A1	0	TCGA	T.M_1	20.5139	8.09471	12.4192	-4.32449	T.M_1	0.024721	0.229519	0.00486657
ATP6V1G1	0	TCGA	T.M_1	102.315	68.9704	33.3444	35.626	T.M_1	0.0685105	0.67905	1.76873e-21
MRPL50	0	TCGA	T.M_1	55.5028	36.326	19.1768	17.1492	T.M_1	0.0489818	0.518781	1.22195e-11
TRMO	0	TCGA	T.M_1	31.3138	21.1459	10.1679	10.978	T.M_1	0.0434795	0.3777	2.04741e-06
RABEPK	0	TCGA	T.M_1	82.8978	49.7335	33.1642	16.5693	T.M_1	0.0650991	0.51988	1.08711e-11
XPA	0	TCGA	T.M_1	9.76603	2.93355	6.83248	-3.89894	T.M_1	0.0125615	0.150865	0.0662746
ARPC5L	0	TCGA	T.M_1	15.6828	5.77376	9.90903	-4.13527	T.M_1	0.0365373	0.346178	1.52852e-05
IL33	0	TCGA	T.M_1	13.2564	4.84472	8.41167	-3.56695	T.M_1	0.0177556	0.147629	0.0723791
DMAC1	0	TCGA	T.M_1	75.9937	49.4483	26.5454	22.9028	T.M_1	0.06762	0.574725	1.79527e-14
DCTN3	0	TCGA	T.M_1	78.0481	44.8681	33.1801	11.688	T.M_1	0.067104	0.469545	1.53364e-09
GRHPR	0	TCGA	T.M_1	49.1693	26.1408	23.0285	3.1123	T.M_1	0.0644612	0.422812	7.79967e-08
PPIL1	0	TCGA	T.M_1	49.3301	32.9848	16.3453	16.6395	T.M_1	0.0560557	0.650626	2.68768e-19
TMEM14B	0	TCGA	T.M_1	138.787	104.695	34.0925	70.6025	T.M_1	0.0784887	0.750056	3.51515e-28
BPHL	0	TCGA	T.M_1	24.8071	13.7149	11.0921	2.62277	T.M_1	0.0506509	0.288075	0.000367167
UQCC2	0	TCGA	T.M_1	132.503	86.7095	45.7935	40.916	T.M_1	0.0815894	0.621473	2.74218e-17
TPMT	0	TCGA	T.M_1	40.5531	25.11	15.4432	9.66679	T.M_1	0.048785	0.550495	3.51458e-13
MTCH1	0	TCGA	T.M_1	14.8828	6.28372	8.59911	-2.31539	T.M_1	0.0355138	0.380631	1.67974e-06
FAM8A1	0	TCGA	T.M_1	17.4763	8.89003	8.58626	0.303767	T.M_1	0.0181652	0.215338	0.00835398
C6orf52	0	TCGA	T.M_1	32.0429	20.7872	11.2557	9.53149	T.M_1	0.0481602	0.43901	2.13557e-08
FGFBP2	0	TCGA	T.M_1	7.4003	2.10473	5.29558	-3.19085	T.M_1	0.0153296	0.155745	0.0578695
MGARP	0	TCGA	T.M_1	11.586	5.60749	5.97856	-0.371062	T.M_1	0.021958	0.265453	0.00106837
THAP12	0	TCGA	T.M_1	38.9135	19.2299	19.6836	-0.453767	T.M_1	0.0331387	0.311667	0.000109209
CCDC90B	0	TCGA	T.M_1	121.461	95.8067	25.6544	70.1524	T.M_1	0.0692833	0.753778	1.35747e-28
PRCP	0	TCGA	T.M_1	32.3823	23.1763	9.20608	13.9702	T.M_1	0.0395164	0.488134	2.70602e-10
NARS2	0	TCGA	T.M_1	42.3373	19.529	22.8083	-3.27932	T.M_1	0.0366096	0.347248	1.43261e-05
DCUN1D5	0	TCGA	T.M_1	79.7221	48.3996	31.3225	17.0771	T.M_1	0.0660296	0.661897	3.91354e-20
SLC37A4	0	TCGA	T.M_1	13.1703	5.0507	8.11956	-3.06886	T.M_1	0.0239239	0.15113	0.0657942
FDX1	0	TCGA	T.M_1	58.9893	43.6246	15.3647	28.2598	T.M_1	0.0495672	0.667285	1.51268e-20
C11orf1	0	TCGA	T.M_1	74.2877	56.8213	17.4664	39.3549	T.M_1	0.0585721	0.593909	1.42402e-15
MAP2K5	0	TCGA	T.M_1	12.9157	6.12659	6.78908	-0.662494	T.M_1	0.0264989	0.342866	1.86519e-05
NDUFAF1	0	TCGA	T.M_1	44.4113	30.8483	13.5631	17.2852	T.M_1	0.0469002	0.569726	3.38314e-14
HAUS2	0	TCGA	T.M_1	20.1647	11.5569	8.60788	2.94898	T.M_1	0.0247241	0.303062	0.000172008
RMDN3	0	TCGA	T.M_1	11.7818	3.48781	8.29394	-4.80613	T.M_1	0.0138529	0.10706	0.193751
TMEM62	0	TCGA	T.M_1	51.6254	36.5752	15.0501	21.5251	T.M_1	0.0401534	0.553775	2.38289e-13
ZNF280D	0	TCGA	T.M_1	16.8645	5.7744	11.0901	-5.31572	T.M_1	0.0180437	0.0989044	0.230116
BCAR3	0	TCGA	T.M_1	10.6427	2.30417	8.3385	-6.03434	T.M_1	0.0101345	0.130103	0.113771
KYAT3	0	TCGA	T.M_1	18.2611	11.5588	6.70234	4.85643	T.M_1	0.0330865	0.3899	8.86895e-07
GTF2B	0	TCGA	T.M_1	149.702	106.66	43.0419	63.6185	T.M_1	0.0741566	0.794801	1.07307e-33
DNASE2B	0	TCGA	T.M_1	7.35482	2.06914	5.28568	-3.21654	T.M_1	0.0151036	0.0552948	0.502994
DBT	0	TCGA	T.M_1	18.8993	7.71528	11.184	-3.46874	T.M_1	0.0147523	0.108333	0.188473
HADHB	0	TCGA	T.M_1	33.7395	22.3813	11.3582	11.0231	T.M_1	0.0410402	0.524306	6.76018e-12
PPM1B	0	TCGA	T.M_1	8.53259	2.03728	6.49531	-4.45803	T.M_1	0.0114163	0.0635589	0.441253
PNPT1	0	TCGA	T.M_1	22.7377	11.8988	10.8389	1.05993	T.M_1	0.0298221	0.291961	0.000302833
DYNC2LI1	0	TCGA	T.M_1	32.4487	15.6572	16.7915	-1.13426	T.M_1	0.024808	0.401284	3.93942e-07
RAB1A	0	TCGA	T.M_1	72.6097	44.7335	27.8762	16.8573	T.M_1	0.054934	0.652828	1.85644e-19
PREB	0	TCGA	T.M_1	54.5812	29.9847	24.5965	5.38824	T.M_1	0.0682909	0.551968	2.95328e-13
ATRAID	0	TCGA	T.M_1	168.222	123.068	45.1538	77.9139	T.M_1	0.0741195	0.842376	2.63851e-41
ARL3	0	TCGA	T.M_1	69.5935	50.3432	19.2504	31.0928	T.M_1	0.0577387	0.607484	2.13524e-16
EXOC6	0	TCGA	T.M_1	22.6569	11.1177	11.5393	-0.421609	T.M_1	0.0300612	0.383341	1.39645e-06
ANXA7	0	TCGA	T.M_1	93.3623	56.6064	36.7559	19.8504	T.M_1	0.0520133	0.62801	1.01401e-17
FAM149B1	0	TCGA	T.M_1	16.9015	5.99921	10.9023	-4.90313	T.M_1	0.0207167	0.229552	0.00486034
ASCC1	0	TCGA	T.M_1	42.612	27.4004	15.2116	12.1888	T.M_1	0.0382041	0.417972	1.13373e-07
ASNSD1	0	TCGA	T.M_1	126.616	94.3063	32.3097	61.9966	T.M_1	0.0604928	0.7106	3.30843e-24
METTL5	0	TCGA	T.M_1	106.823	81.1564	25.6669	55.4895	T.M_1	0.0686026	0.728482	6.38517e-26
FASTKD1	0	TCGA	T.M_1	14.0346	4.85913	9.17547	-4.31634	T.M_1	0.0189498	0.177341	0.0304897
IDH1	0	TCGA	T.M_1	17.862	8.31813	9.54389	-1.22576	T.M_1	0.0273264	0.302699	0.000175281
CIR1	0	TCGA	T.M_1	18.0892	7.30363	10.7856	-3.48197	T.M_1	0.0192346	0.315291	8.98135e-05
SLC40A1	0	TCGA	T.M_1	27.7668	11.9626	15.8042	-3.84164	T.M_1	0.0336335	0.328913	4.2101e-05
SLC35A5	0	TCGA	T.M_1	58.6769	46.6327	12.0442	34.5885	T.M_1	0.040969	0.53092	3.28134e-12
COX17	0	TCGA	T.M_1	109.184	80.1881	28.9964	51.1917	T.M_1	0.073157	0.764059	8.95504e-30
SPPL2A	0	TCGA	T.M_1	48.116	29.4081	18.7079	10.7002	T.M_1	0.0323144	0.453278	6.44216e-09
APH1B	0	TCGA	T.M_1	19.2853	12.3631	6.92227	5.44079	T.M_1	0.0288073	0.314119	9.57011e-05
INTS14	0	TCGA	T.M_1	35.4877	23.4068	12.0809	11.3259	T.M_1	0.0343121	0.526581	5.28152e-12
PPCDC	0	TCGA	T.M_1	56.7695	39.0669	17.7026	21.3643	T.M_1	0.0595245	0.569537	3.46429e-14
AP1AR	0	TCGA	T.M_1	16.9683	4.68089	12.2874	-7.60652	T.M_1	0.0135778	0.093869	0.254835
COPS4	0	TCGA	T.M_1	154.653	122.034	32.6192	89.4151	T.M_1	0.0671077	0.838462	1.37555e-40
BBS7	0	TCGA	T.M_1	13.9139	5.40169	8.51226	-3.11056	T.M_1	0.0159332	0.195371	0.0169505
RAP1GDS1	0	TCGA	T.M_1	40.722	25.3938	15.3282	10.0656	T.M_1	0.0415466	0.466726	1.97735e-09
PRDM5	0	TCGA	T.M_1	16.5539	4.71938	11.8345	-7.11513	T.M_1	0.011155	0.0430219	0.602389
NUP54	0	TCGA	T.M_1	61.0742	40.08	20.9942	19.0858	T.M_1	0.045877	0.577929	1.18939e-14
USO1	0	TCGA	T.M_1	27.2812	7.74803	19.5332	-11.7851	T.M_1	0.0142381	0.172393	0.0355215
PPA2	0	TCGA	T.M_1	153.342	114.375	38.9673	75.4074	T.M_1	0.0734638	0.829494	5.14783e-39
GSTCD	0	TCGA	T.M_1	26.5705	13.6385	12.932	0.706451	T.M_1	0.0262956	0.231235	0.00454863
INTS12	0	TCGA	T.M_1	49.7078	34.1121	15.5956	18.5165	T.M_1	0.0502779	0.613154	9.40725e-17
CASP6	0	TCGA	T.M_1	39.9369	21.4648	18.4721	2.99275	T.M_1	0.0338005	0.437029	2.51128e-08
HADH	0	TCGA	T.M_1	79.8054	56.9702	22.8352	34.135	T.M_1	0.0606031	0.602695	4.21313e-16
RNF185	0	TCGA	T.M_1	17.6916	6.42444	11.2671	-4.84269	T.M_1	0.032182	0.231921	0.00442689
CPNE8	0	TCGA	T.M_1	12.8882	5.3953	7.49287	-2.09757	T.M_1	0.0219951	0.213659	0.0088874
YARS2	0	TCGA	T.M_1	36.9752	19.616	17.3591	2.25689	T.M_1	0.0506335	0.534453	2.21578e-12
ETNK1	0	TCGA	T.M_1	29.6005	19.442	10.1585	9.28344	T.M_1	0.0365848	0.401818	3.78964e-07
ZCRB1	0	TCGA	T.M_1	60.1967	48.2414	11.9553	36.286	T.M_1	0.0506694	0.685333	5.39369e-22
TMEM117	0	TCGA	T.M_1	30.0985	18.7027	11.3957	7.30698	T.M_1	0.0415958	0.458705	4.02432e-09
NDUFA9	0	TCGA	T.M_1	73.2825	52.2577	21.0248	31.2328	T.M_1	0.0742577	0.590633	2.2214e-15
KLRG1	0	TCGA	T.M_1	34.5762	23.7549	10.8213	12.9336	T.M_1	0.0444554	0.410473	2.00084e-07
LLPH	0	TCGA	T.M_1	14.2989	8.01918	6.27968	1.73951	T.M_1	0.0379698	0.41302	1.65234e-07
TMEM19	0	TCGA	T.M_1	46.8985	33.6731	13.2254	20.4477	T.M_1	0.0465613	0.552806	2.67388e-13
POC1B	0	TCGA	T.M_1	64.0969	49.4027	14.6941	34.7086	T.M_1	0.0448376	0.545645	6.19637e-13
TMTC3	0	TCGA	T.M_1	13.925	6.38019	7.54478	-1.16459	T.M_1	0.0207267	0.247636	0.00232755
SNRPF	0	TCGA	T.M_1	83.7856	52.0098	31.7758	20.2339	T.M_1	0.0697032	0.610314	1.4213e-16
AMDHD1	0	TCGA	T.M_1	13.3419	3.49632	9.84559	-6.34927	T.M_1	0.0197871	0.196387	0.0163753
MMAB	0	TCGA	T.M_1	37.7585	26.2434	11.515	14.7284	T.M_1	0.048152	0.465017	2.30406e-09
GLTP	0	TCGA	T.M_1	21.8595	10.1218	11.7378	-1.61602	T.M_1	0.0323599	0.363345	5.25149e-06
MTMR6	0	TCGA	T.M_1	48.9618	29.9061	19.0557	10.8505	T.M_1	0.0422464	0.474584	9.68125e-10
NABP2	0	TCGA	T.M_1	56.5561	38.5757	17.9804	20.5953	T.M_1	0.0582422	0.544266	7.26793e-13
N4BP2L1	0	TCGA	T.M_1	25.8243	12.5892	13.2351	-0.645965	T.M_1	0.0294085	0.324248	5.47968e-05
KANSL2	0	TCGA	T.M_1	121.034	79.7306	41.3038	38.4267	T.M_1	0.06674	0.620301	3.26944e-17
CERS5	0	TCGA	T.M_1	36.3308	22.0588	14.272	7.78679	T.M_1	0.0530829	0.464509	2.41081e-09
TMBIM6	0	TCGA	T.M_1	41.0194	23.7501	17.2693	6.48083	T.M_1	0.0241361	0.461375	3.18306e-09
ESD	0	TCGA	T.M_1	45.4075	31.9142	13.4933	18.4209	T.M_1	0.0469778	0.571642	2.65721e-14
RB1	0	TCGA	T.M_1	21.8824	11.0626	10.8198	0.242847	T.M_1	0.0227535	0.32604	4.95457e-05
VPS33A	0	TCGA	T.M_1	42.2629	31.7768	10.4861	21.2907	T.M_1	0.0486901	0.486291	3.2289e-10
TMX1	0	TCGA	T.M_1	21.2554	9.12302	12.1324	-3.0094	T.M_1	0.0201737	0.338179	2.46263e-05
SLC38A6	0	TCGA	T.M_1	48.5492	22.6861	25.8632	-3.17711	T.M_1	0.04368	0.396419	5.59315e-07
RDH12	0	TCGA	T.M_1	11.1168	4.8751	6.24173	-1.36664	T.M_1	0.0235461	0.217188	0.0077994
EFCAB11	0	TCGA	T.M_1	19.5235	11.5625	7.96099	3.60156	T.M_1	0.0321234	0.31499	9.12932e-05
MFAP1	0	TCGA	T.M_1	15.267	4.21213	11.0549	-6.84276	T.M_1	0.0138517	0.155237	0.0587013
SORD	0	TCGA	T.M_1	7.76875	1.74527	6.02347	-4.2782	T.M_1	0.00978147	0.0478578	0.56219
SERF2	0	TCGA	T.M_1	135.94	87.4805	48.4593	39.0211	T.M_1	0.0750635	0.681712	1.07313e-21
LYSMD2	0	TCGA	T.M_1	90.9584	67.5042	23.4542	44.05	T.M_1	0.0644147	0.701843	2.05423e-23
GTF2A2	0	TCGA	T.M_1	176.245	130.93	45.3158	85.6138	T.M_1	0.0752099	0.819804	2.04872e-37
SRP14	0	TCGA	T.M_1	72.4598	52.8509	19.6089	33.242	T.M_1	0.0569228	0.627317	1.12803e-17
UBE2Q2	0	TCGA	T.M_1	69.9889	46.9675	23.0214	23.9461	T.M_1	0.0479765	0.567147	4.67199e-14
ETFA	0	TCGA	T.M_1	102.949	76.1231	26.8263	49.2969	T.M_1	0.0636498	0.733212	2.13118e-26
TSPAN3	0	TCGA	T.M_1	24.4056	9.31127	15.0943	-5.78302	T.M_1	0.0195223	0.295755	0.000250231
WDR61	0	TCGA	T.M_1	115.975	81.7477	34.2274	47.5203	T.M_1	0.0684191	0.720889	3.54389e-25
BBS4	0	TCGA	T.M_1	54.1062	41.0706	13.0356	28.035	T.M_1	0.0445607	0.534613	2.17659e-12
LINS1	0	TCGA	T.M_1	21.628	12.2352	9.39272	2.84251	T.M_1	0.0330308	0.306019	0.000147382
SEC11A	0	TCGA	T.M_1	90.3264	57.143	33.1833	23.9597	T.M_1	0.054764	0.647147	4.79265e-19
UQCRC2	0	TCGA	T.M_1	69.1387	47.3313	21.8074	25.5239	T.M_1	0.0613124	0.572204	2.4746e-14
TXNL4B	0	TCGA	T.M_1	14.8593	8.61846	6.24084	2.37762	T.M_1	0.0357839	0.306022	0.000147354
MARVELD3	0	TCGA	T.M_1	8.89239	2.40091	6.49148	-4.09057	T.M_1	0.00938485	0.0491094	0.551999
CLEC18B	0	TCGA	T.M_1	12.3698	2.57921	9.79055	-7.21135	T.M_1	0.011091	0.000500635	0.995165
GCSH	0	TCGA	T.M_1	22.7909	10.4655	12.3254	-1.85989	T.M_1	0.0299172	0.21207	0.00941951
CMTM3	0	TCGA	T.M_1	26.156	7.68023	18.4758	-10.7956	T.M_1	0.0231072	0.251195	0.00200083
NOL3	0	TCGA	T.M_1	13.4302	2.83055	10.5997	-7.76911	T.M_1	0.0127079	0.0589189	0.475375
MAP1LC3B	0	TCGA	T.M_1	44.1681	32.657	11.511	21.146	T.M_1	0.0431198	0.538407	1.42013e-12
NDUFB10	0	TCGA	T.M_1	113.553	76.6359	36.9175	39.7183	T.M_1	0.0748481	0.699314	3.43778e-23
COPS3	0	TCGA	T.M_1	136.696	89.7058	46.99	42.7158	T.M_1	0.0704568	0.71708	8.19748e-25
PRPSAP2	0	TCGA	T.M_1	57.9781	32.0448	25.9333	6.11153	T.M_1	0.0501198	0.455516	5.31114e-09
C17orf80	0	TCGA	T.M_1	31.4201	16.1186	15.3015	0.817142	T.M_1	0.0270531	0.260591	0.00132838
NPEPPS	0	TCGA	T.M_1	14.5394	6.22287	8.31657	-2.0937	T.M_1	0.0132224	0.123762	0.13264
PTRH2	0	TCGA	T.M_1	71.1779	50.4417	20.7362	29.7054	T.M_1	0.0717843	0.624908	1.63045e-17
RPRD1A	0	TCGA	T.M_1	42.9468	29.3989	13.548	15.8509	T.M_1	0.0365096	0.354979	8.90758e-06
C18orf21	0	TCGA	T.M_1	78.4428	50.315	28.1278	22.1872	T.M_1	0.0672371	0.627691	1.06507e-17
GALNT1	0	TCGA	T.M_1	17.9408	6.60639	11.3344	-4.728	T.M_1	0.0188945	0.189316	0.0207563
RMC1	0	TCGA	T.M_1	9.44196	2.05686	7.3851	-5.32824	T.M_1	0.0141518	0.148747	0.0702217
SAT2	0	TCGA	T.M_1	78.3465	54.6226	23.7239	30.8987	T.M_1	0.0722253	0.616448	5.79906e-17
WDR45B	0	TCGA	T.M_1	11.914	3.74035	8.1737	-4.43335	T.M_1	0.0168267	0.150862	0.0662812
ELAC1	0	TCGA	T.M_1	51.2365	37.9216	13.3149	24.6067	T.M_1	0.0525196	0.596742	9.65437e-16
MIEN1	0	TCGA	T.M_1	168.755	125.417	43.3383	82.0786	T.M_1	0.0805808	0.788562	7.56842e-33
TXNL4A	0	TCGA	T.M_1	43.0326	22.1762	20.8564	1.31985	T.M_1	0.0602954	0.520424	1.02581e-11
SOD1	0	TCGA	T.M_1	68.3693	47.4023	20.967	26.4353	T.M_1	0.054644	0.652614	1.92468e-19
TMEM50B	0	TCGA	T.M_1	86.2064	64.0973	22.1091	41.9882	T.M_1	0.0511187	0.653209	1.7408e-19
EMP3	0	TCGA	T.M_1	48.295	15.7453	32.5498	-16.8045	T.M_1	0.0266387	0.325017	5.24824e-05
SLC47A1	0	TCGA	T.M_1	8.42155	2.14096	6.28059	-4.13963	T.M_1	0.0123545	0.104342	0.205372
PSMB6	0	TCGA	T.M_1	101.378	65.1436	36.2341	28.9094	T.M_1	0.0789833	0.708543	5.11117e-24
C1orf216	0	TCGA	T.M_1	16.4101	4.86052	11.5496	-6.68907	T.M_1	0.0308068	0.252113	0.00192362
FCN3	0	TCGA	T.M_1	17.5046	5.95194	11.5526	-5.60071	T.M_1	0.031217	0.264789	0.00110089
ITGB3BP	0	TCGA	T.M_1	79.9288	55.7947	24.1341	31.6605	T.M_1	0.0576421	0.569273	3.58141e-14
PRKACB	0	TCGA	T.M_1	22.6431	9.91669	12.7265	-2.80977	T.M_1	0.0216954	0.206766	0.0114048
PIGK	0	TCGA	T.M_1	38.6243	25.6764	12.9479	12.7285	T.M_1	0.0343759	0.494315	1.48463e-10
SLC44A3	0	TCGA	T.M_1	25.6685	9.71361	15.9549	-6.2413	T.M_1	0.0236346	0.340421	2.15734e-05
PSMA5	0	TCGA	T.M_1	187.095	131.638	55.4568	76.1809	T.M_1	0.0772851	0.852091	3.57819e-43
PROK1	0	TCGA	T.M_1	8.37463	2.11402	6.26061	-4.14658	T.M_1	0.0147213	0.143377	0.0810841
ALDH9A1	0	TCGA	T.M_1	36.1923	18.1522	18.0401	0.112048	T.M_1	0.0234716	0.361096	6.06202e-06
NME7	0	TCGA	T.M_1	24.0811	14.7264	9.35472	5.37171	T.M_1	0.0290212	0.425297	6.42203e-08
MPC2	0	TCGA	T.M_1	168.538	127.029	41.5087	85.5207	T.M_1	0.0753948	0.830365	3.65551e-39
TMCO1	0	TCGA	T.M_1	108.973	83.9122	25.0604	58.8518	T.M_1	0.05655	0.753597	1.42246e-28
MAEL	0	TCGA	T.M_1	17.9632	9.97634	7.98685	1.98949	T.M_1	0.0228441	0.343254	1.82239e-05
MGST3	0	TCGA	T.M_1	144.487	107.189	37.2976	69.8914	T.M_1	0.0769132	0.760758	2.17597e-29
UFC1	0	TCGA	T.M_1	127.441	92.8856	34.5556	58.33	T.M_1	0.0713424	0.761418	1.82404e-29
PPOX	0	TCGA	T.M_1	26.9431	11.0413	15.9018	-4.86047	T.M_1	0.0373591	0.244709	0.00263179
SDHC	0	TCGA	T.M_1	174.65	129.812	44.8384	84.9733	T.M_1	0.0718517	0.835502	4.65814e-40
MRPL24	0	TCGA	T.M_1	111.704	79.6358	32.0682	47.5676	T.M_1	0.0744034	0.713913	1.62916e-24
CASQ1	0	TCGA	T.M_1	18.5708	8.35435	10.2165	-1.8621	T.M_1	0.0214882	0.210016	0.0101487
TOR1AIP1	0	TCGA	T.M_1	24.1489	11.0214	13.1276	-2.10618	T.M_1	0.0166225	0.205017	0.0121355
LYPLAL1	0	TCGA	T.M_1	55.1396	40.0712	15.0683	25.0029	T.M_1	0.0412098	0.566247	5.22532e-14
PRUNE1	0	TCGA	T.M_1	30.0203	17.5744	12.4458	5.12858	T.M_1	0.0426352	0.395991	5.7668e-07
CTSK	0	TCGA	T.M_1	17.9969	4.18032	13.8166	-9.63626	T.M_1	0.0203992	0.139815	0.0890087
MINDY1	0	TCGA	T.M_1	11.7901	2.77738	9.01274	-6.23536	T.M_1	0.0142123	0.019249	0.815756
ENSA	0	TCGA	T.M_1	84.7415	58.4767	26.2648	32.2119	T.M_1	0.0701986	0.719282	5.05675e-25
C1orf56	0	TCGA	T.M_1	10.5022	2.92546	7.57671	-4.65125	T.M_1	0.0157089	0.125398	0.127556
GOLPH3L	0	TCGA	T.M_1	34.9948	17.2422	17.7525	-0.510327	T.M_1	0.0259627	0.383893	1.34466e-06
EIF2D	0	TCGA	T.M_1	32.3482	17.6141	14.7341	2.87995	T.M_1	0.043962	0.395262	6.07452e-07
SMYD2	0	TCGA	T.M_1	20.4871	9.1429	11.3442	-2.20133	T.M_1	0.0332971	0.461574	3.12751e-09
JTB	0	TCGA	T.M_1	149.145	110.003	39.1411	70.8624	T.M_1	0.0824232	0.791021	3.53218e-33
SNAPIN	0	TCGA	T.M_1	160.676	126.395	34.281	92.1141	T.M_1	0.0739292	0.812599	2.75451e-36
HAX1	0	TCGA	T.M_1	195.592	139.475	56.117	83.3584	T.M_1	0.0822558	0.788137	8.62329e-33
C1orf43	0	TCGA	T.M_1	171.161	124.693	46.4686	78.2243	T.M_1	0.0742315	0.797805	4.08955e-34
C1orf131	0	TCGA	T.M_1	17.3862	7.93939	9.44683	-1.50743	T.M_1	0.0293699	0.303069	0.000171943
SCCPDH	0	TCGA	T.M_1	46.1659	33.9751	12.1908	21.7844	T.M_1	0.0480495	0.673651	4.79353e-21
ACP1	0	TCGA	T.M_1	50.2441	32.8324	17.4117	15.4206	T.M_1	0.0536422	0.616644	5.63359e-17
SRP9	0	TCGA	T.M_1	103.199	83.7191	19.48	64.2391	T.M_1	0.0603443	0.729806	4.70755e-26
DEGS1	0	TCGA	T.M_1	54.8586	35.1795	19.6791	15.5004	T.M_1	0.0472777	0.562383	8.41783e-14
LEFTY2	0	TCGA	T.M_1	6.75521	1.68482	5.0704	-3.38558	T.M_1	0.0177002	0.117395	0.153909
GUK1	0	TCGA	T.M_1	119.898	78.038	41.86	36.178	T.M_1	0.0796661	0.660747	4.78185e-20
CNIH3	0	TCGA	T.M_1	23.9742	7.54825	16.426	-8.87773	T.M_1	0.0199357	0.325391	5.13914e-05
PYCR2	0	TCGA	T.M_1	13.2104	2.96334	10.247	-7.2837	T.M_1	0.0145013	0.0901143	0.274417
EPHX1	0	TCGA	T.M_1	19.6897	5.22783	14.4619	-9.23408	T.M_1	0.0175787	0.209799	0.0102288
ETNK2	1	TCGA	T.M_1	8.51727	2.89791	5.61937	-2.72146	T.M_1	0.0146383	0.222543	0.00637385
CALM2	0	TCGA	T.M_1	126.019	98.4046	27.6148	70.7898	T.M_1	0.0676712	0.787096	1.18612e-32
CHAC2	0	TCGA	T.M_1	51.4805	35.2395	16.2411	18.9984	T.M_1	0.0571794	0.555306	1.98466e-13
SNRPG	0	TCGA	T.M_1	219.261	155.965	63.2955	92.6697	T.M_1	0.0828572	0.846338	4.73599e-42
TPRKB	0	TCGA	T.M_1	53.7676	39.8878	13.8798	26.0079	T.M_1	0.0595068	0.578738	1.07118e-14
TMEM177	0	TCGA	T.M_1	17.2182	9.96221	7.25594	2.70627	T.M_1	0.0420143	0.355266	8.74994e-06
LIPT1	0	TCGA	T.M_1	70.6982	51.5096	19.1887	32.3209	T.M_1	0.0611222	0.540954	1.06308e-12
FAHD2B	0	TCGA	T.M_1	19.7689	8.42466	11.3442	-2.91957	T.M_1	0.0238254	0.297065	0.000234141
UBXN4	0	TCGA	T.M_1	29.4082	9.59367	19.8145	-10.2208	T.M_1	0.0150565	0.11364	0.167602
LNPK	0	TCGA	T.M_1	15.6375	7.61434	8.02313	-0.408789	T.M_1	0.017592	0.149828	0.0681844
METTL21A	0	TCGA	T.M_1	34.3264	24.1731	10.1532	14.0199	T.M_1	0.0504497	0.512886	2.27151e-11
TRPM8	0	TCGA	T.M_1	9.77398	2.43963	7.33436	-4.89473	T.M_1	0.0113235	0.0555269	0.5012
SLC25A26	0	TCGA	T.M_1	66.2177	42.2362	23.9815	18.2547	T.M_1	0.0617271	0.633437	4.36033e-18
UBA3	0	TCGA	T.M_1	109.521	86.2203	23.3003	62.9199	T.M_1	0.0597896	0.711587	2.68175e-24
ARL6IP5	0	TCGA	T.M_1	81.62	51.1179	30.502	20.6159	T.M_1	0.0539163	0.666363	1.78224e-20
ADGRG7	0	TCGA	T.M_1	6.40902	1.10782	5.3012	-4.19339	T.M_1	0.00930399	0.0540687	0.512523
ABHD10	0	TCGA	T.M_1	65.2015	47.8499	17.3516	30.4984	T.M_1	0.0479607	0.510013	3.05976e-11
RABL3	0	TCGA	T.M_1	21.6382	11.0027	10.6355	0.367173	T.M_1	0.0166754	0.352389	1.04594e-05
ATG3	0	TCGA	T.M_1	68.6659	50.126	18.5398	31.5862	T.M_1	0.0523992	0.690176	2.1154e-22
SRPRB	0	TCGA	T.M_1	113.245	75.5166	37.728	37.7886	T.M_1	0.0687488	0.683893	7.09989e-22
AGTR1	0	TCGA	T.M_1	7.23079	1.92009	5.3107	-3.39062	T.M_1	0.0115581	0.0808145	0.327203
TCTA	1	TCGA	T.M_1	30.4082	18.5113	11.8968	6.61446	T.M_1	0.0390424	0.454743	5.67807e-09
EAF2	0	TCGA	T.M_1	65.7581	39.6763	26.0817	13.5946	T.M_1	0.0446169	0.535338	2.00677e-12
EPHA5	0	TCGA	T.M_1	6.03648	1.43441	4.60208	-3.16767	T.M_1	0.0112701	0.0424342	0.60736
OCIAD2	0	TCGA	T.M_1	14.2098	5.12691	9.08291	-3.956	T.M_1	0.0232756	0.2692	0.000900705
ENOPH1	0	TCGA	T.M_1	44.3754	27.1298	17.2455	9.8843	T.M_1	0.0375685	0.430343	4.30699e-08
TRMT10A	0	TCGA	T.M_1	27.6132	15.983	11.6302	4.35278	T.M_1	0.0302068	0.372937	2.81268e-06
CISD2	0	TCGA	T.M_1	100.095	74.7937	25.3016	49.4921	T.M_1	0.0692579	0.702957	1.63456e-23
RNF175	0	TCGA	T.M_1	17.78	6.38756	11.3925	-5.0049	T.M_1	0.0369768	0.222115	0.00647861
PDGFC	0	TCGA	T.M_1	11.5479	3.25911	8.28875	-5.02964	T.M_1	0.0156785	0.21162	0.00957518
CBR4	0	TCGA	T.M_1	25.133	13.9846	11.1484	2.83625	T.M_1	0.0254185	0.228217	0.00512101
SSBP2	0	TCGA	T.M_1	24.9681	13.6465	11.3217	2.32479	T.M_1	0.0232118	0.347858	1.38056e-05
GIN1	0	TCGA	T.M_1	69.172	55.8551	13.3168	42.5383	T.M_1	0.0506196	0.54025	1.15193e-12
GTF2H2	0	TCGA	T.M_1	9.50618	4.25757	5.24861	-0.99104	T.M_1	0.0249018	0.214007	0.00877439
SLC30A5	0	TCGA	T.M_1	37.1884	21.0425	16.146	4.89653	T.M_1	0.0249801	0.424662	6.74994e-08
FBXL17	0	TCGA	T.M_1	23.0897	10.9242	12.1655	-1.24128	T.M_1	0.0161416	0.159844	0.0515046
COMMD10	0	TCGA	T.M_1	135.321	103.188	32.1334	71.0544	T.M_1	0.0639806	0.803864	5.55621e-35
ATG12	0	TCGA	T.M_1	91.2606	71.2512	20.0094	51.2418	T.M_1	0.0548494	0.620718	3.07126e-17
YIPF5	0	TCGA	T.M_1	62.4766	31.4708	31.0058	0.464952	T.M_1	0.0389776	0.566138	5.29643e-14
C1QTNF2	0	TCGA	T.M_1	10.8608	3.58206	7.27876	-3.6967	T.M_1	0.0229799	0.161357	0.0493073
BOD1	0	TCGA	T.M_1	106.866	68.6457	38.2203	30.4254	T.M_1	0.067965	0.625057	1.59393e-17
FAM50B	0	TCGA	T.M_1	11.5378	2.54614	8.99169	-6.44555	T.M_1	0.0122389	0.10025	0.223805
TBC1D7	0	TCGA	T.M_1	62.8997	35.0917	27.808	7.28375	T.M_1	0.0614212	0.477769	7.21038e-10
ZMAT2	0	TCGA	T.M_1	18.2715	9.55629	8.71523	0.841063	T.M_1	0.0273053	0.478451	6.76683e-10
HIGD2A	0	TCGA	T.M_1	84.7234	50.7632	33.9602	16.803	T.M_1	0.0757428	0.635701	3.05131e-18
MMUT	0	TCGA	T.M_1	16.4964	9.41445	7.08193	2.33253	T.M_1	0.019281	0.197823	0.0155909
NFKBIE	0	TCGA	T.M_1	25.7761	9.59932	16.1768	-6.57749	T.M_1	0.0453833	0.37495	2.46088e-06
CYP39A1	0	TCGA	T.M_1	14.4112	6.40594	8.00528	-1.59934	T.M_1	0.024489	0.309356	0.000123549
IRAK1BP1	0	TCGA	T.M_1	27.7077	17.4589	10.2488	7.21008	T.M_1	0.0308598	0.308979	0.00012605
ABRACL	0	TCGA	T.M_1	73.6224	38.262	35.3603	2.90171	T.M_1	0.0612999	0.560929	1.00573e-13
AIG1	0	TCGA	T.M_1	62.7851	46.667	16.1181	30.5489	T.M_1	0.0456035	0.572113	2.5032e-14
DYNLT1	0	TCGA	T.M_1	107.131	78.3748	28.7563	49.6185	T.M_1	0.0669623	0.664887	2.31503e-20
WTAP	0	TCGA	T.M_1	34.1981	16.8885	17.3096	-0.421118	T.M_1	0.0374655	0.436082	2.71257e-08
C7orf50	0	TCGA	T.M_1	37.0672	21.5544	15.5128	6.0416	T.M_1	0.0521202	0.459441	3.77302e-09
CCZ1B	0	TCGA	T.M_1	18.783	11.0061	7.77698	3.22909	T.M_1	0.0336173	0.310042	0.000119121
IGFBP3	0	TCGA	T.M_1	16.0225	3.29158	12.7309	-9.43936	T.M_1	0.0163691	0.165257	0.0439994
IGFBP1	0	TCGA	T.M_1	10.9834	3.28465	7.69874	-4.41408	T.M_1	0.0175445	0.256271	0.00160668
POMZP3	0	TCGA	T.M_1	13.4293	6.24862	7.18066	-0.932044	T.M_1	0.0445234	0.265569	0.00106277
NIPSNAP2	0	TCGA	T.M_1	11.028	3.93781	7.09016	-3.15235	T.M_1	0.0198125	0.418045	1.12744e-07
TMEM168	0	TCGA	T.M_1	17.3362	9.48978	7.84643	1.64335	T.M_1	0.0218698	0.324495	5.40443e-05
KRBOX4	0	TCGA	T.M_1	16.7174	8.59193	8.12545	0.466474	T.M_1	0.0278049	0.254711	0.00171956
PRPS1	0	TCGA	T.M_1	20.7015	10.5593	10.1421	0.417201	T.M_1	0.0271999	0.277711	0.0006057
NSDHL	0	TCGA	T.M_1	23.7643	12.0537	11.7105	0.34323	T.M_1	0.0398858	0.380279	1.72031e-06
SNTG1	0	TCGA	T.M_1	14.1319	3.21056	10.9213	-7.71077	T.M_1	0.0162941	0.0903465	0.273178
RGS20	0	TCGA	T.M_1	12.8996	4.66714	8.23248	-3.56534	T.M_1	0.0175737	0.147176	0.0732698
GOLGA7	0	TCGA	T.M_1	44.0764	28.8929	15.1835	13.7094	T.M_1	0.0415271	0.489479	2.37689e-10
MRPS28	0	TCGA	T.M_1	93.8545	60.1375	33.717	26.4205	T.M_1	0.0701496	0.601281	5.13888e-16
LACTB2	0	TCGA	T.M_1	44.3004	32.5244	11.776	20.7484	T.M_1	0.052661	0.571268	2.78575e-14
EBAG9	0	TCGA	T.M_1	35.952	25.1499	10.8021	14.3478	T.M_1	0.043516	0.517355	1.42118e-11
POLR2K	0	TCGA	T.M_1	141.955	108.032	33.923	74.1089	T.M_1	0.0733138	0.808148	1.29789e-35
NDUFB9	0	TCGA	T.M_1	172.289	117.477	54.8113	62.6661	T.M_1	0.0864846	0.762046	1.54162e-29
SLC39A4	0	TCGA	T.M_1	19.4536	6.91031	12.5433	-5.63294	T.M_1	0.0343823	0.324698	5.34318e-05
AK3	0	TCGA	T.M_1	29.775	15.3989	14.3761	1.02283	T.M_1	0.0293974	0.380018	1.75102e-06
C9orf72	0	TCGA	T.M_1	23.0628	10.5306	12.5322	-2.00167	T.M_1	0.0314454	0.296982	0.000235137
CBWD5	0	TCGA	T.M_1	13.4125	5.8235	7.58905	-1.76555	T.M_1	0.0284346	0.207767	0.0110041
AUH	0	TCGA	T.M_1	33.6965	19.2173	14.4792	4.73805	T.M_1	0.0398151	0.408805	2.26621e-07
MFSD14B	0	TCGA	T.M_1	16.8278	5.02339	11.8044	-6.78106	T.M_1	0.0120917	0.106849	0.194633
AOPEP	0	TCGA	T.M_1	13.2518	4.1408	9.111	-4.9702	T.M_1	0.0216611	0.112128	0.173367
INIP	0	TCGA	T.M_1	24.5618	11.5535	13.0083	-1.45477	T.M_1	0.0332776	0.242456	0.00288991
POLE3	0	TCGA	T.M_1	70.1125	43.1666	26.9459	16.2207	T.M_1	0.0543332	0.516329	1.58378e-11
SURF1	0	TCGA	T.M_1	78.0725	56.1067	21.9659	34.1408	T.M_1	0.0626298	0.625989	1.38254e-17
SURF2	0	TCGA	T.M_1	30.7668	14.0596	16.7072	-2.64765	T.M_1	0.049328	0.387615	1.04005e-06
COMMD3	0	TCGA	T.M_1	106.913	70.3079	36.6051	33.7028	T.M_1	0.0718422	0.61598	6.2138e-17
MSRB2	0	TCGA	T.M_1	59.7873	31.5649	28.2224	3.34242	T.M_1	0.0569798	0.571983	2.54496e-14
GLUD1	0	TCGA	T.M_1	18.5593	10.5707	7.98863	2.58208	T.M_1	0.0318517	0.348021	1.36692e-05
GSTO1	0	TCGA	T.M_1	168.311	105.055	63.2561	41.7992	T.M_1	0.0754416	0.76501	6.91645e-30
BTBD10	0	TCGA	T.M_1	43.0935	32.5116	10.5819	21.9297	T.M_1	0.0439647	0.570571	3.04169e-14
LIN7C	0	TCGA	T.M_1	35.9304	27.3077	8.62273	18.685	T.M_1	0.0459536	0.431123	4.04672e-08
IMMP1L	0	TCGA	T.M_1	57.5257	39.9333	17.5924	22.341	T.M_1	0.0660996	0.680733	1.29046e-21
HSD17B12	0	TCGA	T.M_1	19.6196	11.0426	8.57699	2.46564	T.M_1	0.0237734	0.338542	2.41062e-05
APIP	0	TCGA	T.M_1	49.7574	33.6916	16.0659	17.6257	T.M_1	0.0531995	0.603523	3.74952e-16
EIF3M	0	TCGA	T.M_1	45.9872	32.4252	13.5621	18.8631	T.M_1	0.0464694	0.591558	1.96027e-15
HIKESHI	0	TCGA	T.M_1	160.084	118.143	41.9412	76.2013	T.M_1	0.0781884	0.771428	1.17034e-30
AASDHPPT	0	TCGA	T.M_1	21.3064	6.43563	14.8707	-8.4351	T.M_1	0.018056	0.210263	0.0100585
LAMTOR1	0	TCGA	T.M_1	147.915	106.599	41.3162	65.2826	T.M_1	0.0792402	0.784676	2.47134e-32
ROM1	0	TCGA	T.M_1	32.6796	12.035	20.6446	-8.60963	T.M_1	0.0283502	0.368017	3.88396e-06
EI24	0	TCGA	T.M_1	16.7933	6.76746	10.0259	-3.25842	T.M_1	0.0299951	0.277497	0.00061187
FEZ1	0	TCGA	T.M_1	39.8816	18.0825	21.7991	-3.7166	T.M_1	0.0299125	0.351743	1.08843e-05
COMMD7	0	TCGA	T.M_1	152.588	109.563	43.0253	66.5374	T.M_1	0.0774526	0.77975	1.07022e-31
MRPL49	0	TCGA	T.M_1	117.355	84.9542	32.4006	52.5535	T.M_1	0.0699609	0.710495	3.38317e-24
TMEM219	0	TCGA	T.M_1	140.163	98.8176	41.345	57.4726	T.M_1	0.0760015	0.738908	5.5108e-27
CWC15	0	TCGA	T.M_1	113.725	90.7371	22.9883	67.7488	T.M_1	0.0704901	0.771478	1.15374e-30
TMEM218	0	TCGA	T.M_1	90.476	68.6788	21.7972	46.8816	T.M_1	0.0614556	0.590161	2.36728e-15
EEF1AKMT1	0	TCGA	T.M_1	60.0557	44.5601	15.4956	29.0645	T.M_1	0.0475729	0.667361	1.49227e-20
SAP18	0	TCGA	T.M_1	45.8128	33.14	12.6728	20.4673	T.M_1	0.0513604	0.592617	1.69789e-15
HNMT	0	TCGA	T.M_1	49.5779	25.8195	23.7584	2.06115	T.M_1	0.0302962	0.435378	2.87214e-08
LYPD1	0	TCGA	T.M_1	23.2401	11.7537	11.4864	0.267251	T.M_1	0.031385	0.429469	4.61781e-08
GPM6A	0	TCGA	T.M_1	33.3792	11.4653	21.9139	-10.4486	T.M_1	0.0217578	0.261596	0.00127031
CCDC102B	0	TCGA	T.M_1	16.6829	6.19236	10.4905	-4.29814	T.M_1	0.0186237	0.206672	0.0114432
PPP1R1C	0	TCGA	T.M_1	17.6226	7.88627	9.73633	-1.85005	T.M_1	0.0216939	0.162826	0.0472483
ATPSCKMT	0	TCGA	T.M_1	23.3548	16.2515	7.10334	9.14815	T.M_1	0.0362664	0.456935	4.69614e-09
NKAPD1	0	TCGA	T.M_1	31.3079	13.3553	17.9526	-4.59734	T.M_1	0.0304574	0.346991	1.45516e-05
TIMM8B	0	TCGA	T.M_1	173.693	122.547	51.1463	71.4005	T.M_1	0.0847822	0.802989	7.44286e-35
PTS	0	TCGA	T.M_1	119.956	88.9739	30.9817	57.9922	T.M_1	0.0770013	0.717649	7.23777e-25
DCP1B	0	TCGA	T.M_1	8.4784	2.75572	5.72268	-2.96696	T.M_1	0.0197298	0.166555	0.0423414
OXSM	0	TCGA	T.M_1	87.0546	65.9609	21.0937	44.8673	T.M_1	0.0653931	0.619369	3.75852e-17
UEVLD	0	TCGA	T.M_1	28.3679	16.003	12.3649	3.63806	T.M_1	0.0184643	0.327121	4.66103e-05
TMEM263	0	TCGA	T.M_1	50.5	33.2083	17.2917	15.9167	T.M_1	0.036966	0.498621	9.703e-11
RAD9B	0	TCGA	T.M_1	13.874	5.40628	8.46771	-3.06143	T.M_1	0.0216788	0.0870307	0.291242
TWF1	0	TCGA	T.M_1	49.6432	37.7407	11.9025	25.8382	T.M_1	0.0335725	0.532251	2.83159e-12
EIF4E	0	TCGA	T.M_1	100.92	77.216	23.7043	53.5118	T.M_1	0.0556878	0.691058	1.78051e-22
CSNK1G3	0	TCGA	T.M_1	24.406	11.1852	13.2208	-2.03557	T.M_1	0.0232389	0.223359	0.00617825
EXT2	0	TCGA	T.M_1	27.4835	12.7054	14.7781	-2.07266	T.M_1	0.0260261	0.399325	4.53965e-07
TMEM18	0	TCGA	T.M_1	36.6342	24.0434	12.5908	11.4526	T.M_1	0.0550283	0.44702	1.09714e-08
NDUFC2	0	TCGA	T.M_1	102.417	80.5754	21.8413	58.7341	T.M_1	0.0658057	0.691039	1.78684e-22
ME3	0	TCGA	T.M_1	14.8691	4.36269	10.5064	-6.14371	T.M_1	0.0217847	0.128612	0.118007
NEK7	0	TCGA	T.M_1	44.9802	22.7194	22.2609	0.458538	T.M_1	0.0314502	0.377577	2.06444e-06
C4orf33	0	TCGA	T.M_1	33.3783	21.1285	12.2499	8.87861	T.M_1	0.0340663	0.348703	1.31132e-05
THYN1	0	TCGA	T.M_1	82.2347	58.9644	23.2703	35.6941	T.M_1	0.05997	0.598582	7.48613e-16
PIGF	0	TCGA	T.M_1	100.984	83.3114	17.6723	65.6391	T.M_1	0.0612034	0.747597	6.53176e-28
INPP1	0	TCGA	T.M_1	19.1601	7.68826	11.4719	-3.78359	T.M_1	0.0327289	0.255411	0.00166803
SLC25A4	0	TCGA	T.M_1	32.8843	16.6795	16.2049	0.474585	T.M_1	0.0326629	0.447397	1.0628e-08
AMN1	0	TCGA	T.M_1	59.922	43.5572	16.3648	27.1924	T.M_1	0.0491046	0.526497	5.32973e-12
CCDC122	0	TCGA	T.M_1	14.8141	5.13545	9.67868	-4.54323	T.M_1	0.0166946	0.221516	0.00662768
SERP2	0	TCGA	T.M_1	39.2566	19.0753	20.1813	-1.10605	T.M_1	0.0372542	0.356223	8.24205e-06
FBXO4	0	TCGA	T.M_1	74.9729	53.0783	21.8946	31.1837	T.M_1	0.0501018	0.644099	7.90578e-19
TMEM267	0	TCGA	T.M_1	81.6274	63.5742	18.0532	45.5211	T.M_1	0.0491519	0.601662	4.87176e-16
BEND6	0	TCGA	T.M_1	17.7412	7.98289	9.75827	-1.77538	T.M_1	0.0184733	0.216927	0.00787566
AP1S3	1	TCGA	T.M_1	18.7313	7.27354	11.4577	-4.1842	T.M_1	0.0224449	0.245017	0.00259813
GPATCH11	0	TCGA	T.M_1	21.4022	10.1302	11.272	-1.14183	T.M_1	0.0143471	0.167767	0.040842
GEMIN6	0	TCGA	T.M_1	105.499	78.0445	27.4543	50.5902	T.M_1	0.0672818	0.639648	1.62586e-18
ARL14EP	0	TCGA	T.M_1	67.4978	52.9907	14.5071	38.4836	T.M_1	0.0515339	0.58337	5.84896e-15
ATP5F1A	0	TCGA	T.M_1	60.9169	37.8482	23.0687	14.7795	T.M_1	0.0604657	0.591058	2.09763e-15
HAUS1	0	TCGA	T.M_1	104.404	61.6659	42.7382	18.9278	T.M_1	0.0629534	0.611605	1.17875e-16
ATG10	0	TCGA	T.M_1	38.2653	23.5865	14.6788	8.90769	T.M_1	0.0403779	0.505304	4.95592e-11
POC5	0	TCGA	T.M_1	71.1463	49.1522	21.994	27.1582	T.M_1	0.0602421	0.529157	3.98476e-12
TADA1	0	TCGA	T.M_1	62.2033	35.623	26.5803	9.04268	T.M_1	0.0477028	0.401052	4.00638e-07
XRCC4	0	TCGA	T.M_1	32.3287	21.8812	10.4476	11.4336	T.M_1	0.0405895	0.491881	1.88323e-10
ZSCAN1	0	TCGA	T.M_1	9.4609	1.92937	7.53153	-5.60216	T.M_1	0.0187374	0.0305677	0.71133
CCDC50	0	TCGA	T.M_1	9.66593	3.26518	6.40076	-3.13558	T.M_1	0.0151559	0.133884	0.103561
TMEM123	0	TCGA	T.M_1	21.3048	9.38541	11.9194	-2.53397	T.M_1	0.017618	0.232723	0.00428824
SPARCL1	0	TCGA	T.M_1	11.9799	4.3943	7.58565	-3.19135	T.M_1	0.0148102	0.163526	0.0462926
GPD1L	0	TCGA	T.M_1	10.1831	3.69668	6.4864	-2.78973	T.M_1	0.014831	0.200308	0.014311
PELO	0	TCGA	T.M_1	23.5459	7.04157	16.5043	-9.46274	T.M_1	0.0268391	0.308054	0.000132385
SAR1B	0	TCGA	T.M_1	81.2784	62.7021	18.5764	44.1257	T.M_1	0.0473376	0.652646	1.91412e-19
GGPS1	0	TCGA	T.M_1	48.5972	34.5987	13.9985	20.6003	T.M_1	0.047392	0.546396	5.67895e-13
RAD17	0	TCGA	T.M_1	11.6161	4.91843	6.69765	-1.77922	T.M_1	0.0167886	0.159485	0.052038
MED21	0	TCGA	T.M_1	80.2596	63.664	16.5957	47.0683	T.M_1	0.0540432	0.699122	3.57427e-23
SREK1IP1	0	TCGA	T.M_1	79.3057	61.7249	17.5807	44.1442	T.M_1	0.0530579	0.627597	1.08063e-17
SCOC	0	TCGA	T.M_1	92.358	74.696	17.662	57.034	T.M_1	0.0550849	0.724575	1.55337e-25
CETN3	0	TCGA	T.M_1	48.0476	36.9438	11.1039	25.8399	T.M_1	0.044109	0.60862	1.81437e-16
TRAPPC8	0	TCGA	T.M_1	27.8039	15.2931	12.5108	2.78224	T.M_1	0.0219844	0.291645	0.000307641
INO80C	0	TCGA	T.M_1	42.0431	26.712	15.3311	11.381	T.M_1	0.0602729	0.472353	1.18793e-09
NMRAL1	0	TCGA	T.M_1	24.9964	12.3206	12.6758	-0.355135	T.M_1	0.0336152	0.332813	3.36647e-05
TMEM251	0	TCGA	T.M_1	76.0106	48.9284	27.0822	21.8461	T.M_1	0.071059	0.56558	5.67654e-14
GTF2E1	0	TCGA	T.M_1	29.1727	16.5295	12.6432	3.88631	T.M_1	0.0417192	0.394493	6.41601e-07
FBXO36	0	TCGA	T.M_1	38.9775	20.5739	18.4037	2.17019	T.M_1	0.0260738	0.378748	1.90789e-06
HS2ST1	0	TCGA	T.M_1	19.9936	7.62924	12.3643	-4.73508	T.M_1	0.0136245	0.223566	0.00612956
IMPACT	0	TCGA	T.M_1	13.0664	5.96226	7.1041	-1.14183	T.M_1	0.0122704	0.168104	0.0404325
SDHAF4	0	TCGA	T.M_1	120.216	83.0479	37.1679	45.88	T.M_1	0.0758252	0.721868	2.85004e-25
THY1	0	TCGA	T.M_1	14.9666	2.77588	12.1907	-9.4148	T.M_1	0.0267032	0.195327	0.0169756
C16orf74	0	TCGA	T.M_1	9.62085	4.48146	5.13939	-0.657932	T.M_1	0.0282626	0.186958	0.0224266
TBRG1	0	TCGA	T.M_1	11.2808	4.62017	6.66066	-2.0405	T.M_1	0.0193038	0.137337	0.0948759
RETREG1	0	TCGA	T.M_1	18.6168	7.18227	11.4345	-4.25222	T.M_1	0.0202022	0.302315	0.000178812
UCHL1	0	TCGA	T.M_1	21.2032	9.29005	11.9132	-2.62315	T.M_1	0.0354963	0.358513	7.13876e-06
NEIL2	0	TCGA	T.M_1	9.60724	4.15107	5.45617	-1.30509	T.M_1	0.0156426	0.173967	0.0338494
DIPK1A	0	TCGA	T.M_1	15.4012	5.04996	10.3512	-5.30122	T.M_1	0.015068	0.257685	0.00151019
ATP5MC3	0	TCGA	T.M_1	74.8773	48.2827	26.5947	21.688	T.M_1	0.0728557	0.7239	1.80836e-25
PDLIM3	0	TCGA	T.M_1	15.7548	8.63143	7.12337	1.50806	T.M_1	0.0268189	0.386265	1.14199e-06
ELOC	0	TCGA	T.M_1	159.384	114.361	45.0232	69.3375	T.M_1	0.0777684	0.803142	7.07391e-35
TMSB4Y	0	TCGA	T.M_1	12.427	4.58452	7.84249	-3.25797	T.M_1	0.167565	0.117284	0.154303
CXADR	0	TCGA	T.M_1	12.0137	4.59558	7.41809	-2.82251	T.M_1	0.0205348	0.132367	0.107566
BTG3	0	TCGA	T.M_1	18.6617	9.67599	8.98571	0.690282	T.M_1	0.0318501	0.367978	3.89405e-06
CHODL	0	TCGA	T.M_1	9.09822	3.25052	5.8477	-2.59718	T.M_1	0.0153007	0.141038	0.0862224
L3MBTL4	0	TCGA	T.M_1	9.08894	2.45385	6.63509	-4.18124	T.M_1	0.017545	0.133945	0.1034
PDE1C	0	TCGA	T.M_1	7.94836	1.8854	6.06296	-4.17756	T.M_1	0.0120653	0.0906222	0.271711
RABGEF1	0	TCGA	T.M_1	15.0389	7.14025	7.89863	-0.758382	T.M_1	0.0332091	0.268348	0.000936573
MRPL39	0	TCGA	T.M_1	102.375	70.4855	31.8896	38.5959	T.M_1	0.0651238	0.695901	6.83152e-23
ATP5PF	0	TCGA	T.M_1	155.076	117.105	37.9712	79.1339	T.M_1	0.0804388	0.776546	2.72039e-31
DPH3	0	TCGA	T.M_1	91.6809	67.3585	24.3224	43.0361	T.M_1	0.0556087	0.672291	6.14242e-21
OXNAD1	0	TCGA	T.M_1	29.8434	19.6308	10.2126	9.41814	T.M_1	0.0470169	0.44678	1.11948e-08
MPPE1	0	TCGA	T.M_1	19.3337	10.0492	9.28445	0.764765	T.M_1	0.0292524	0.250731	0.00204095
SEPTIN14	0	TCGA	T.M_1	4.83401	0.998293	3.83572	-2.83742	T.M_1	0.012208	0.0657355	0.425736
AZIN1	0	TCGA	T.M_1	32.3889	22.2358	10.1531	12.0826	T.M_1	0.0346207	0.364589	4.84836e-06
PIP4P2	0	TCGA	T.M_1	39.2522	25.2303	14.022	11.2083	T.M_1	0.0466408	0.538843	1.35178e-12
OTUD6B	0	TCGA	T.M_1	21.9611	12.8277	9.13338	3.69433	T.M_1	0.0204346	0.306055	0.000147102
GTF3C6	0	TCGA	T.M_1	28.5195	18.2659	10.2535	8.01242	T.M_1	0.0443792	0.488823	2.53232e-10
AGPAT5	0	TCGA	T.M_1	16.4795	6.82503	9.65449	-2.82946	T.M_1	0.0119613	0.215229	0.00838767
ZCCHC10	0	TCGA	T.M_1	93.5596	73.9696	19.5901	54.3795	T.M_1	0.0546738	0.671003	7.75811e-21
RHOC	0	TCGA	T.M_1	91.7201	57.0151	34.705	22.3101	T.M_1	0.0651094	0.581734	7.25038e-15
DBI	0	TCGA	T.M_1	43.1931	26.6481	16.545	10.1031	T.M_1	0.0422352	0.473829	1.03766e-09
HEATR3	1	TCGA	T.M_1	23.1684	9.36749	13.801	-4.43347	T.M_1	0.0376706	0.263443	0.00116962
NIFK	0	TCGA	T.M_1	28.4241	15.2751	13.149	2.12615	T.M_1	0.0343541	0.423925	7.15043e-08
CNOT8	0	TCGA	T.M_1	80.9497	57.8126	23.1371	34.6755	T.M_1	0.0539254	0.59068	2.20731e-15
SETD9	0	TCGA	T.M_1	43.9221	30.8719	13.0502	17.8217	T.M_1	0.0519235	0.519554	1.12558e-11
C9orf85	0	TCGA	T.M_1	20.3943	11.958	8.43631	3.52173	T.M_1	0.0370233	0.351478	1.10632e-05
TMEM237	0	TCGA	T.M_1	22.0676	11.6719	10.3957	1.27616	T.M_1	0.0231272	0.279746	0.000549829
MED7	0	TCGA	T.M_1	65.7779	50.1179	15.66	34.4579	T.M_1	0.0530934	0.622623	2.30582e-17
RRAGA	0	TCGA	T.M_1	12.1362	4.58843	7.54774	-2.95931	T.M_1	0.0259169	0.223827	0.00606854
TMBIM4	0	TCGA	T.M_1	51.6341	35.3855	16.2486	19.1369	T.M_1	0.0515256	0.486784	3.08006e-10
VBP1	0	TCGA	T.M_1	85.5859	66.3777	19.2082	47.1694	T.M_1	0.053786	0.639804	1.5856e-18
RAB39B	0	TCGA	T.M_1	21.9066	6.69272	15.2139	-8.52113	T.M_1	0.0154425	0.150285	0.0673376
ADK	0	TCGA	T.M_1	76.3338	59.875	16.4589	43.4161	T.M_1	0.052021	0.632679	4.91089e-18
DCK	0	TCGA	T.M_1	103.227	81.2184	22.0082	59.2102	T.M_1	0.0556485	0.682133	9.91171e-22
DPY19L4	0	TCGA	T.M_1	30.3426	18.1831	12.1596	6.02354	T.M_1	0.0223901	0.326214	4.90615e-05
NDUFAF6	0	TCGA	T.M_1	38.5248	26.0226	12.5022	13.5203	T.M_1	0.0497828	0.403399	3.37671e-07
DRAM2	0	TCGA	T.M_1	105.919	57.2953	48.6242	8.67113	T.M_1	0.0631029	0.648779	3.65688e-19
N6AMT1	0	TCGA	T.M_1	7.67195	2.45297	5.21897	-2.766	T.M_1	0.0182665	0.0969055	0.239719
RWDD2B	0	TCGA	T.M_1	31.6678	21.6591	10.0087	11.6504	T.M_1	0.0472356	0.534395	2.2302e-12
MAP3K7CL	0	TCGA	T.M_1	24.1333	13.449	10.6843	2.76466	T.M_1	0.0346874	0.420207	9.54597e-08
SFR1	0	TCGA	T.M_1	53.0413	28.412	24.6293	3.7827	T.M_1	0.0444077	0.460566	3.41819e-09
ATP5MJ	0	TCGA	T.M_1	123.653	80.8189	42.8345	37.9844	T.M_1	0.0792237	0.688972	2.67439e-22
UQCRB	0	TCGA	T.M_1	56.2058	38.8018	17.404	21.3978	T.M_1	0.0605343	0.615563	6.60784e-17
MTERF3	0	TCGA	T.M_1	86.2054	58.9571	27.2484	31.7087	T.M_1	0.0628477	0.619485	3.69394e-17
PTDSS1	0	TCGA	T.M_1	24.146	11.7108	12.4352	-0.724444	T.M_1	0.0379296	0.42965	4.55161e-08
TYSND1	0	TCGA	T.M_1	12.3779	3.84276	8.53518	-4.69242	T.M_1	0.0299459	0.113503	0.168121
MED19	0	TCGA	T.M_1	111.791	78.0877	33.7032	44.3845	T.M_1	0.0795105	0.693967	1.0037e-22
GLYATL2	0	TCGA	T.M_1	9.20263	2.36279	6.83984	-4.47705	T.M_1	0.018736	0.125438	0.127434
BAG4	0	TCGA	T.M_1	42.8244	25.7159	17.1085	8.60741	T.M_1	0.0457585	0.463987	2.52558e-09
ZIC3	0	TCGA	T.M_1	10.0487	2.1784	7.87031	-5.69191	T.M_1	0.0152712	0.0513223	0.534203
MALSU1	0	TCGA	T.M_1	63.9677	43.6916	20.2761	23.4154	T.M_1	0.0560171	0.645093	6.7191e-19
PDE6D	0	TCGA	T.M_1	98.6877	67.3867	31.3009	36.0858	T.M_1	0.0702654	0.542931	8.47611e-13
EIF4A2	0	TCGA	T.M_1	52.7816	35.229	17.5526	17.6765	T.M_1	0.0543366	0.538436	1.41548e-12
RPUSD3	0	TCGA	T.M_1	32.2395	15.8175	16.422	-0.604493	T.M_1	0.0603368	0.43951	2.04952e-08
FCHO2	0	TCGA	T.M_1	25.8149	10.9927	14.8223	-3.82959	T.M_1	0.0234568	0.232715	0.00428948
TMEM171	0	TCGA	T.M_1	13.3635	2.59205	10.7714	-8.17935	T.M_1	0.019667	0.283017	0.000469906
TIMP4	0	TCGA	T.M_1	16.4973	9.27606	7.22125	2.05481	T.M_1	0.0309001	0.309498	0.000122622
NECAP2	0	TCGA	T.M_1	84.2247	52.7511	31.4735	21.2776	T.M_1	0.0571381	0.617874	4.69521e-17
CLDN12	0	TCGA	T.M_1	19.8218	10.3141	9.50774	0.806366	T.M_1	0.0155422	0.22826	0.00511232
DDX19B	0	TCGA	T.M_1	12.9542	5.69027	7.26397	-1.57371	T.M_1	0.0289256	0.208877	0.0105743
TSC22D3	0	TCGA	T.M_1	24.3249	9.73562	14.5893	-4.85371	T.M_1	0.0364218	0.40012	4.28639e-07
VPS26C	0	TCGA	T.M_1	8.55021	2.02498	6.52523	-4.50026	T.M_1	0.0119903	0.0154508	0.851642
PSMG3	0	TCGA	T.M_1	90.9708	54.7845	36.1863	18.5982	T.M_1	0.0668953	0.611845	1.13846e-16
AP3S2	0	TCGA	T.M_1	9.81523	2.43143	7.3838	-4.95237	T.M_1	0.0126402	0.105728	0.199384
RAB28	0	TCGA	T.M_1	57.1179	43.662	13.4559	30.2061	T.M_1	0.0424475	0.628228	9.80571e-18
C12orf43	0	TCGA	T.M_1	41.8134	26.0169	15.7965	10.2204	T.M_1	0.0559826	0.528768	4.15823e-12
RER1	0	TCGA	T.M_1	57.6283	34.4779	23.1504	11.3275	T.M_1	0.0550136	0.523007	7.77695e-12
PAFAH2	0	TCGA	T.M_1	16.1833	8.11593	8.06737	0.0485607	T.M_1	0.0225156	0.289697	0.000338915
BABAM2	0	TCGA	T.M_1	10.9467	2.5691	8.37756	-5.80845	T.M_1	0.0150185	0.226091	0.00556198
MRPL17	0	TCGA	T.M_1	103.864	69.0088	34.8552	34.1536	T.M_1	0.0689437	0.677029	2.57526e-21
NCK1	0	TCGA	T.M_1	73.3535	56.3706	16.9829	39.3876	T.M_1	0.0455818	0.62887	8.88087e-18
PRXL2C	0	TCGA	T.M_1	42.6613	21.1462	21.515	-0.368782	T.M_1	0.0330387	0.39918	4.58742e-07
ABHD3	0	TCGA	T.M_1	19.6985	10.3297	9.3688	0.960875	T.M_1	0.0289552	0.381574	1.57545e-06
FAIM	0	TCGA	T.M_1	18.7675	10.6809	8.08656	2.59434	T.M_1	0.025219	0.362217	5.64429e-06
MITD1	0	TCGA	T.M_1	33.2559	18.9698	14.2861	4.68373	T.M_1	0.0369196	0.407963	2.41251e-07
ALAS2	0	TCGA	T.M_1	6.81996	1.66477	5.15519	-3.49042	T.M_1	0.0541181	0.0962561	0.242898
TMED4	0	TCGA	T.M_1	18.9376	8.25028	10.6873	-2.43707	T.M_1	0.0201342	0.284404	0.000439364
PPP1R15B	0	TCGA	T.M_1	6.96223	1.83823	5.124	-3.28578	T.M_1	0.0144363	0.0220098	0.789905
TAGLN2	0	TCGA	T.M_1	42.8767	17.0651	25.8116	-8.74655	T.M_1	0.0290849	0.433535	3.33381e-08
USF1	0	TCGA	T.M_1	73.0567	42.3117	30.7451	11.5666	T.M_1	0.0700892	0.484422	3.85808e-10
NIT1	0	TCGA	T.M_1	64.8745	46.54	18.3345	28.2055	T.M_1	0.0616137	0.570212	3.18246e-14
CDA	0	TCGA	T.M_1	19.986	6.40109	13.5849	-7.18384	T.M_1	0.0364907	0.331565	3.61739e-05
TOMM40L	0	TCGA	T.M_1	33.6084	20.1039	13.5045	6.59944	T.M_1	0.0434124	0.537323	1.60537e-12
CDC42SE2	0	TCGA	T.M_1	46.682	25.7534	20.9286	4.82478	T.M_1	0.0312651	0.438941	2.14768e-08
RAPGEF6	0	TCGA	T.M_1	16.1998	6.87413	9.32565	-2.45151	T.M_1	0.02326	0.138462	0.092176
ALG8	0	TCGA	T.M_1	38.8917	25.8573	13.0344	12.823	T.M_1	0.0471392	0.569294	3.57164e-14
MRPL10	0	TCGA	T.M_1	58.1452	34.2137	23.9315	10.2822	T.M_1	0.0693067	0.487506	2.87416e-10
IFNGR2	0	TCGA	T.M_1	68.9338	25.2374	43.6964	-18.459	T.M_1	0.0437407	0.471652	1.26633e-09
CSRP1	0	TCGA	T.M_1	30.4608	9.81164	20.6491	-10.8375	T.M_1	0.0235579	0.296583	0.000239954
ATP5MC1	0	TCGA	T.M_1	165.165	119.147	46.0173	73.13	T.M_1	0.0843469	0.758208	4.27843e-29
CIART	0	TCGA	T.M_1	7.86907	2.23601	5.63306	-3.39704	T.M_1	0.0248113	0.1138	0.167002
CBR1	0	TCGA	T.M_1	28.6503	14.6115	14.0388	0.572686	T.M_1	0.0298961	0.454776	5.66208e-09
CBR3	0	TCGA	T.M_1	32.4835	19.3807	13.1028	6.27785	T.M_1	0.0489085	0.480845	5.40886e-10
ADIPOR1	0	TCGA	T.M_1	18.5747	5.97125	12.6035	-6.6322	T.M_1	0.0246412	0.352509	1.03824e-05
CYB5R1	0	TCGA	T.M_1	34.4776	15.5044	18.9732	-3.4688	T.M_1	0.0347597	0.442536	1.59624e-08
PSMB4	0	TCGA	T.M_1	172.966	111.885	61.0804	50.805	T.M_1	0.0830982	0.789019	6.57405e-33
THEM4	0	TCGA	T.M_1	7.26649	1.51814	5.74835	-4.2302	T.M_1	0.0188185	0.122057	0.138102
AMFR	0	TCGA	T.M_1	17.458	6.5509	10.9071	-4.35618	T.M_1	0.0160288	0.165743	0.0433726
MED8	0	TCGA	T.M_1	73.9175	43.6464	30.271	13.3754	T.M_1	0.0621034	0.624092	1.84589e-17
NAE1	0	TCGA	T.M_1	28.0028	14.1395	13.8633	0.276209	T.M_1	0.026496	0.31133	0.000111201
TMEM69	0	TCGA	T.M_1	23.2115	14.0579	9.15369	4.90416	T.M_1	0.0345229	0.457334	4.53588e-09
C16orf86	0	TCGA	T.M_1	13.2775	2.3614	10.9161	-8.5547	T.M_1	0.0138861	0.101687	0.217205
ZNF233	0	TCGA	T.M_1	8.45221	1.89944	6.55277	-4.65334	T.M_1	0.0152129	-0.0279122	0.735432
TMEM234	0	TCGA	T.M_1	20.2583	9.94211	10.3162	-0.374047	T.M_1	0.0334728	0.420018	9.68604e-08
SSU72	0	TCGA	T.M_1	25.122	12.2725	12.8496	-0.57707	T.M_1	0.0488261	0.429668	4.54504e-08
MIX23	0	TCGA	T.M_1	58.4664	41.9352	16.5313	25.4039	T.M_1	0.0607251	0.582964	6.17011e-15
VMA21	0	TCGA	T.M_1	30.0113	20.4261	9.58519	10.8409	T.M_1	0.0306025	0.409853	2.09582e-07
NDUFV3	0	TCGA	T.M_1	42.0427	26.7506	15.2921	11.4585	T.M_1	0.0638566	0.504248	5.51622e-11
GATD3	0	TCGA	T.M_1	6.42178	2.07183	4.34995	-2.27812	T.M_1	0.0262288	0.148115	0.071434
S100B	0	TCGA	T.M_1	35.6886	21.1098	14.5788	6.53104	T.M_1	0.0371854	0.426762	5.72233e-08
VPS11	0	TCGA	T.M_1	9.58219	2.34047	7.24173	-4.90126	T.M_1	0.016605	0.103029	0.211164
ANO10	0	TCGA	T.M_1	10.5735	2.56421	8.0093	-5.44509	T.M_1	0.0135154	0.209962	0.0101686
PMF1	0	TCGA	T.M_1	66.2995	37.0538	29.2457	7.80814	T.M_1	0.0735203	0.492476	1.77719e-10
MYL3	0	TCGA	T.M_1	19.7268	10.782	8.94477	1.83726	T.M_1	0.0419063	0.307535	0.000136067
AZGP1	0	TCGA	T.M_1	16.5351	8.43326	8.10182	0.331437	T.M_1	0.0385353	0.370542	3.29325e-06
PSMC2	1	TCGA	T.M_1	80.1422	59.4954	20.6469	38.8485	T.M_1	0.0506637	0.705935	8.82497e-24
COX7A1	0	TCGA	T.M_1	13.7036	6.8076	6.89599	-0.0883878	T.M_1	0.0370711	0.300189	0.000199563
SAP30BP	0	TCGA	T.M_1	10.6289	3.38221	7.24672	-3.8645	T.M_1	0.0187982	0.0751932	0.362079
PRPSAP1	0	TCGA	T.M_1	29.8406	20.2585	9.58207	10.6764	T.M_1	0.0446155	0.298774	0.000214591
SRSF2	0	TCGA	T.M_1	36.426	17.2926	19.1334	-1.84074	T.M_1	0.0513312	0.281103	0.000515264
HCRT	0	TCGA	T.M_1	6.40196	1.16514	5.23682	-4.07169	T.M_1	0.012741	0.0893929	0.278293
IP6K3	0	TCGA	T.M_1	10.3242	2.64948	7.67477	-5.02529	T.M_1	0.0171749	0.144513	0.0786809
MED11	0	TCGA	T.M_1	72.1308	50.0595	22.0713	27.9882	T.M_1	0.0671817	0.646483	5.34738e-19
POLR3K	0	TCGA	T.M_1	121.439	80.9977	40.4409	40.5568	T.M_1	0.0786265	0.65762	8.2096e-20
SNRNP25	0	TCGA	T.M_1	87.8916	59.5554	28.3362	31.2192	T.M_1	0.0696048	0.636452	2.70878e-18
TTC9C	0	TCGA	T.M_1	105.376	71.5334	33.8423	37.6912	T.M_1	0.0744451	0.643069	9.35151e-19
STX5	0	TCGA	T.M_1	66.9387	38.6938	28.2449	10.4489	T.M_1	0.0677588	0.566189	5.26313e-14
CMPK1	0	TCGA	T.M_1	43.7474	22.8913	20.8561	2.03518	T.M_1	0.029646	0.427364	5.45655e-08
CZIB	0	TCGA	T.M_1	81.6179	58.0402	23.5777	34.4625	T.M_1	0.065471	0.579042	1.02968e-14
PARS2	0	TCGA	T.M_1	12.9146	4.59152	8.32311	-3.73159	T.M_1	0.0201786	0.195676	0.0167762
PRKAA2	0	TCGA	T.M_1	7.08956	1.52669	5.56287	-4.03618	T.M_1	0.00946695	-0.047125	0.568199
LZIC	0	TCGA	T.M_1	22.6671	14.303	8.36417	5.93881	T.M_1	0.0349672	0.369157	3.60599e-06
PEF1	0	TCGA	T.M_1	62.505	39.3185	23.1865	16.132	T.M_1	0.0590195	0.654707	1.35049e-19
DIRAS3	1	TCGA	T.M_1	28.6441	8.93297	19.7112	-10.7782	T.M_1	0.0196232	0.295516	0.000253282
OMA1	0	TCGA	T.M_1	23.4452	9.98677	13.4584	-3.47163	T.M_1	0.022432	0.329461	4.08066e-05
TM2D1	0	TCGA	T.M_1	119.573	91.4877	28.0857	63.402	T.M_1	0.0677767	0.767219	3.77624e-30
DNAJB4	0	TCGA	T.M_1	18.6476	5.84451	12.8031	-6.95859	T.M_1	0.016515	0.227611	0.00524338
TYW3	0	TCGA	T.M_1	15.6773	4.35618	11.3211	-6.96496	T.M_1	0.0146719	0.171525	0.0364717
SNX7	0	TCGA	T.M_1	31.3655	18.4642	12.9012	5.56302	T.M_1	0.0312263	0.500617	7.9514e-11
C1orf52	0	TCGA	T.M_1	64.0383	44.9124	19.1259	25.7865	T.M_1	0.0635207	0.561894	8.93839e-14
ARPC5	0	TCGA	T.M_1	105.869	61.034	44.8349	16.1991	T.M_1	0.0634422	0.622412	2.38024e-17
SLAMF9	0	TCGA	T.M_1	19.1692	7.27945	11.8897	-4.61025	T.M_1	0.0325633	0.304861	0.000156601
PEA15	0	TCGA	T.M_1	24.4102	9.33518	15.075	-5.73985	T.M_1	0.0200017	0.283356	0.000462269
PEX19	0	TCGA	T.M_1	104.587	82.0071	22.5803	59.4268	T.M_1	0.0645532	0.741821	2.72159e-27
KLHDC9	0	TCGA	T.M_1	44.333	19.4395	24.8935	-5.45393	T.M_1	0.0266173	0.393811	6.7341e-07
C1orf74	0	TCGA	T.M_1	24.3292	13.4651	10.8641	2.60102	T.M_1	0.0421411	0.32636	4.86613e-05
ATF3	0	TCGA	T.M_1	14.9229	3.63133	11.2916	-7.66023	T.M_1	0.0200548	0.145431	0.0767805
BPNT1	0	TCGA	T.M_1	75.1578	46.3805	28.7773	17.6033	T.M_1	0.0640023	0.546951	5.32375e-13
PPP1R21	0	TCGA	T.M_1	19.3766	6.86335	12.5133	-5.64993	T.M_1	0.0184454	0.232748	0.00428392
PUS10	0	TCGA	T.M_1	49.4919	27.2379	22.254	4.98385	T.M_1	0.0379349	0.446878	1.11029e-08
PEX13	0	TCGA	T.M_1	44.9445	28.8676	16.0768	12.7908	T.M_1	0.0407107	0.478324	6.84736e-10
DPY30	0	TCGA	T.M_1	213.688	165.403	48.285	117.118	T.M_1	0.0817959	0.89376	4.79831e-53
TYW5	0	TCGA	T.M_1	25.86	13.3849	12.4751	0.909728	T.M_1	0.0256889	0.207934	0.0109385
MAIP1	0	TCGA	T.M_1	125.435	88.5936	36.8413	51.7523	T.M_1	0.0727199	0.77478	4.52092e-31
ARL5A	0	TCGA	T.M_1	62.4731	37.3597	25.1134	12.2463	T.M_1	0.0420061	0.52752	4.76699e-12
DUSP19	0	TCGA	T.M_1	18.4218	7.24011	11.1817	-3.94157	T.M_1	0.0206804	0.17277	0.0351146
CFAP36	0	TCGA	T.M_1	78.903	62.8048	16.0982	46.7066	T.M_1	0.0547761	0.714283	1.50426e-24
NUP35	0	TCGA	T.M_1	67.8766	35.5236	32.353	3.17055	T.M_1	0.0497473	0.385249	1.22492e-06
SGCB	0	TCGA	T.M_1	7.94817	1.84503	6.10314	-4.25811	T.M_1	0.0103043	0.207851	0.0109712
PACRGL	0	TCGA	T.M_1	55.5034	42.9066	12.5969	30.3097	T.M_1	0.0466032	0.539706	1.22553e-12
LYSMD1	0	TCGA	T.M_1	37.6241	16.7401	20.884	-4.14392	T.M_1	0.0485897	0.347919	1.37539e-05
BOLA3	0	TCGA	T.M_1	156.599	112.805	43.7939	69.0108	T.M_1	0.0802225	0.752432	1.91864e-28
TGFA	0	TCGA	T.M_1	11.4538	3.22288	8.2309	-5.00803	T.M_1	0.0225455	0.187071	0.0223444
CCNYL1	1	TCGA	T.M_1	11.2246	4.68415	6.5404	-1.85625	T.M_1	0.0213387	0.23294	0.00425128
GNPDA2	0	TCGA	T.M_1	38.6928	29.4706	9.22215	20.2485	T.M_1	0.0415463	0.480972	5.34473e-10
PAQR3	0	TCGA	T.M_1	24.0045	14.6299	9.37461	5.25525	T.M_1	0.0286395	0.342674	1.88674e-05
HELQ	0	TCGA	T.M_1	41.0257	25.374	15.6517	9.72231	T.M_1	0.038699	0.433611	3.31339e-08
CGGBP1	0	TCGA	T.M_1	28.0966	13.2891	14.8076	-1.5185	T.M_1	0.0263207	0.229987	0.00477794
DAPL1	0	TCGA	T.M_1	15.8272	4.58007	11.2472	-6.6671	T.M_1	0.0209933	0.243751	0.00273886
PMVK	0	TCGA	T.M_1	16.6415	5.56524	11.0762	-5.51099	T.M_1	0.0224198	0.248246	0.00226838
KBTBD8	0	TCGA	T.M_1	21.0861	9.53539	11.5507	-2.01532	T.M_1	0.0304125	0.195204	0.0170467
NAXE	0	TCGA	T.M_1	134.932	95.6087	39.3232	56.2854	T.M_1	0.0781534	0.721204	3.30394e-25
POGLUT1	0	TCGA	T.M_1	21.3506	10.2464	11.1042	-0.857836	T.M_1	0.029429	0.279325	0.000560976
EIF4E3	0	TCGA	T.M_1	17.1888	8.9328	8.25597	0.676826	T.M_1	0.0272405	0.309548	0.000122292
TMEM183A	0	TCGA	T.M_1	63.1936	37.7889	25.4047	12.3842	T.M_1	0.0643109	0.57314	2.19738e-14
IGFBP7	0	TCGA	T.M_1	49.1662	25.5706	23.5956	1.97497	T.M_1	0.0480652	0.530698	3.36252e-12
AZI2	0	TCGA	T.M_1	22.9915	12.1843	10.8072	1.37714	T.M_1	0.0292032	0.396031	5.7504e-07
SUCLG1	0	TCGA	T.M_1	182.365	129.015	53.3508	75.6637	T.M_1	0.0788036	0.773615	6.30285e-31
EFHB	0	TCGA	T.M_1	7.99024	2.08365	5.90659	-3.82293	T.M_1	0.0123123	0.0389407	0.637278
EIF5A2	0	TCGA	T.M_1	17.1101	10.0234	7.08672	2.93668	T.M_1	0.037518	0.387749	1.0304e-06
RPL22L1	0	TCGA	T.M_1	44.0028	28.8107	15.1921	13.6186	T.M_1	0.059705	0.5952	1.19339e-15
GTPBP8	0	TCGA	T.M_1	81.005	56.0434	24.9617	31.0817	T.M_1	0.0594917	0.543566	7.87905e-13
NEPRO	0	TCGA	T.M_1	32.4046	19.6884	12.7161	6.97231	T.M_1	0.0373263	0.326889	4.72266e-05
COX18	0	TCGA	T.M_1	84.265	64.5562	19.7088	44.8474	T.M_1	0.0639308	0.639104	1.77424e-18
THOC7	0	TCGA	T.M_1	117.895	87.2402	30.6548	56.5854	T.M_1	0.072718	0.772469	8.72493e-31
PSMD6	0	TCGA	T.M_1	41.5864	26.8395	14.7469	12.0927	T.M_1	0.0520793	0.599808	6.31277e-16
SMIM14	0	TCGA	T.M_1	44.4502	26.2367	18.2134	8.02328	T.M_1	0.038199	0.48214	4.78821e-10
PCOLCE2	0	TCGA	T.M_1	11.5927	2.84639	8.74628	-5.89989	T.M_1	0.0192597	0.141926	0.0842408
PF4	0	TCGA	T.M_1	11.9221	3.34347	8.57866	-5.2352	T.M_1	0.0272213	0.196964	0.0160562
MTHFD2L	0	TCGA	T.M_1	54.7709	40.2741	14.4968	25.7774	T.M_1	0.0486788	0.474965	9.34751e-10
RCHY1	0	TCGA	T.M_1	91.1626	73.0621	18.1005	54.9616	T.M_1	0.0538487	0.668681	1.17845e-20
GYG1	0	TCGA	T.M_1	97.5636	75.314	22.2496	53.0643	T.M_1	0.0584081	0.677958	2.16767e-21
RYK	0	TCGA	T.M_1	36.5087	20.9954	15.5133	5.48212	T.M_1	0.0390075	0.454417	5.84034e-09
ELP6	0	TCGA	T.M_1	84.4316	58.8398	25.5918	33.2481	T.M_1	0.0678243	0.606262	2.54257e-16
NMNAT3	0	TCGA	T.M_1	12.3347	3.46071	8.87399	-5.41328	T.M_1	0.0122819	0.152273	0.0637536
SMIM12	0	TCGA	T.M_1	158.982	107.396	51.5852	55.8113	T.M_1	0.0789129	0.761966	1.575e-29
ZMYM6	0	TCGA	T.M_1	26.5963	16.1636	10.4326	5.73098	T.M_1	0.0330515	0.273368	0.000742802
MEAF6	0	TCGA	T.M_1	39.4233	29.0152	10.4081	18.6071	T.M_1	0.0530059	0.589342	2.64339e-15
POLR2H	0	TCGA	T.M_1	54.792	31.3888	23.4031	7.98569	T.M_1	0.0663364	0.511087	2.73827e-11
TMEM41A	0	TCGA	T.M_1	14.303	6.56414	7.73889	-1.17475	T.M_1	0.0301911	0.325239	5.18337e-05
RPN1	0	TCGA	T.M_1	84.6907	49.9344	34.7563	15.1781	T.M_1	0.0581034	0.636053	2.88584e-18
RPL39L	1	TCGA	T.M_1	14.1196	6.33924	7.78035	-1.44111	T.M_1	0.0315084	0.240439	0.00314019
SLBP	0	TCGA	T.M_1	30.8541	16.4533	14.4008	2.05248	T.M_1	0.0450097	0.499703	8.71221e-11
EXO5	0	TCGA	T.M_1	8.94154	2.43311	6.50844	-4.07533	T.M_1	0.0249683	0.14476	0.0781664
ZNF691	0	TCGA	T.M_1	42.6887	27.2756	15.4131	11.8625	T.M_1	0.0572249	0.46949	1.54122e-09
AIMP1	0	TCGA	T.M_1	28.6072	19.3767	9.23045	10.1463	T.M_1	0.0282732	0.387488	1.04926e-06
METAP1	0	TCGA	T.M_1	42.5083	24.2768	18.2315	6.04536	T.M_1	0.0414317	0.407959	2.41316e-07
DNAJB14	0	TCGA	T.M_1	38.1365	24.9503	13.1862	11.764	T.M_1	0.0258354	0.393862	6.7099e-07
BDH2	0	TCGA	T.M_1	31.9967	16.5383	15.4584	1.07994	T.M_1	0.0238342	0.348289	1.34478e-05
CCDC51	0	TCGA	T.M_1	33.8086	19.8151	13.9936	5.82153	T.M_1	0.0500069	0.419692	9.93312e-08
MFSD8	0	TCGA	T.M_1	24.7845	12.7509	12.0337	0.717201	T.M_1	0.0182234	0.240479	0.00313506
ABHD18	0	TCGA	T.M_1	16.3951	5.76674	10.6284	-4.86164	T.M_1	0.0163963	0.092037	0.264266
TEX264	1	TCGA	T.M_1	47.2074	25.3581	21.8493	3.50886	T.M_1	0.0454481	0.494072	1.52043e-10
C4orf3	0	TCGA	T.M_1	38.9412	20.7322	18.209	2.52316	T.M_1	0.0350141	0.561335	9.57049e-14
SAP30	0	TCGA	T.M_1	19.8651	9.913	9.95208	-0.0390847	T.M_1	0.0324653	0.446472	1.1489e-08
SCRG1	0	TCGA	T.M_1	31.4398	17.4825	13.9572	3.52532	T.M_1	0.0402926	0.411021	1.92041e-07
FBXO8	0	TCGA	T.M_1	67.8848	52.2267	15.658	36.5687	T.M_1	0.0418954	0.602975	4.05063e-16
CEP44	0	TCGA	T.M_1	32.8685	17.2238	15.6447	1.5791	T.M_1	0.0316734	0.219296	0.0072076
NAA15	0	TCGA	T.M_1	16.381	4.70507	11.6759	-6.97086	T.M_1	0.0116101	0.0913659	0.26778
ARFIP1	0	TCGA	T.M_1	60.2788	39.1579	21.1209	18.037	T.M_1	0.0349709	0.54751	4.98805e-13
ANAPC10	0	TCGA	T.M_1	103.35	84.1972	19.1529	65.0443	T.M_1	0.0632403	0.802434	8.95388e-35
LSM6	0	TCGA	T.M_1	72.2186	53.1899	19.0287	34.1612	T.M_1	0.0618154	0.682351	9.51214e-22
MOCS2	0	TCGA	T.M_1	72.0834	57.9488	14.1346	43.8141	T.M_1	0.0438368	0.658128	7.52296e-20
TMEM161B	0	TCGA	T.M_1	14.5668	6.09673	8.47008	-2.37336	T.M_1	0.0165958	0.148964	0.0698076
NDUFAF2	0	TCGA	T.M_1	126.606	90.3986	36.2069	54.1918	T.M_1	0.0751642	0.725772	1.18489e-25
RNF180	0	TCGA	T.M_1	22.2316	7.38352	14.8481	-7.46457	T.M_1	0.0120131	0.120537	0.143114
SLC25A46	0	TCGA	T.M_1	39.6108	28.4737	11.137	17.3367	T.M_1	0.0315263	0.395955	5.78175e-07
STARD4	0	TCGA	T.M_1	13.0601	5.62927	7.43085	-1.80158	T.M_1	0.016665	0.174685	0.033109
CMBL	0	TCGA	T.M_1	34.9058	23.4402	11.4656	11.9745	T.M_1	0.0427109	0.472715	1.14918e-09
C5orf63	0	TCGA	T.M_1	16.968	8.97581	7.99218	0.983628	T.M_1	0.0250984	0.273655	0.000732941
F2RL1	0	TCGA	T.M_1	8.01054	1.92078	6.08976	-4.16897	T.M_1	0.0106589	0.136282	0.0974671
WDR41	0	TCGA	T.M_1	39.0956	25.9855	13.1101	12.8754	T.M_1	0.0339593	0.478513	6.72805e-10
NDUFS4	0	TCGA	T.M_1	153.437	111.42	42.0166	69.4033	T.M_1	0.0761212	0.804858	3.9779e-35
GRPEL2	0	TCGA	T.M_1	19.9397	10.2078	9.73188	0.475935	T.M_1	0.0270639	0.299271	0.000209196
ARSK	0	TCGA	T.M_1	24.0364	13.0316	11.0048	2.02677	T.M_1	0.0217595	0.361556	5.88691e-06
CASP3	1	TCGA	T.M_1	18.1583	9.08833	9.07	0.0183304	T.M_1	0.0185032	0.306026	0.000147326
PRIMPOL	0	TCGA	T.M_1	36.1976	26.1827	10.0148	16.1679	T.M_1	0.033453	0.482278	4.72635e-10
CFAP97	0	TCGA	T.M_1	18.9882	8.46315	10.525	-2.06186	T.M_1	0.0140854	0.183508	0.0250782
TENT2	0	TCGA	T.M_1	27.8063	13.8466	13.9597	-0.113169	T.M_1	0.0223142	0.214714	0.00854874
ANKRA2	0	TCGA	T.M_1	29.163	19.927	9.23592	10.6911	T.M_1	0.0359535	0.316844	8.25327e-05
UBLCP1	0	TCGA	T.M_1	43.598	33.0393	10.5587	22.4806	T.M_1	0.0366562	0.504966	5.12871e-11
UTP15	0	TCGA	T.M_1	12.4623	3.90029	8.562	-4.6617	T.M_1	0.0116695	0.0938654	0.254853
NSA2	0	TCGA	T.M_1	52.5966	35.0581	17.5384	17.5197	T.M_1	0.0568473	0.61959	3.63634e-17
GFM2	0	TCGA	T.M_1	25.8532	14.1253	11.7278	2.39749	T.M_1	0.0320822	0.342692	1.8847e-05
UQCRQ	0	TCGA	T.M_1	200.919	153.227	47.692	105.535	T.M_1	0.083127	0.880207	1.95432e-49
SLC35A1	0	TCGA	T.M_1	67.1467	51.0859	16.0608	35.0251	T.M_1	0.0551526	0.579071	1.02581e-14
CGAS	0	TCGA	T.M_1	7.2508	1.61839	5.63241	-4.01402	T.M_1	0.0143637	0.0490296	0.552646
DCBLD1	0	TCGA	T.M_1	11.3576	3.9787	7.3789	-3.4002	T.M_1	0.014655	0.081121	0.325366
SFXN1	0	TCGA	T.M_1	18.8842	7.47203	11.4122	-3.94017	T.M_1	0.0279042	0.217388	0.00774159
PDSS2	0	TCGA	T.M_1	9.79791	3.0987	6.69921	-3.6005	T.M_1	0.0200876	0.232748	0.00428392
STK17A	0	TCGA	T.M_1	26.3554	14.3215	12.0339	2.28754	T.M_1	0.0246182	0.438262	2.2705e-08
TRA2A	0	TCGA	T.M_1	21.1843	5.67206	15.5123	-9.8402	T.M_1	0.0245362	0.158803	0.0530635
COG5	0	TCGA	T.M_1	15.8137	5.40899	10.4047	-4.99576	T.M_1	0.0117764	0.0881879	0.284849
BMT2	0	TCGA	T.M_1	46.5749	30.5619	16.013	14.5489	T.M_1	0.0400858	0.430085	4.39641e-08
SLU7	0	TCGA	T.M_1	15.5536	6.10715	9.44641	-3.33926	T.M_1	0.0151221	0.221821	0.00655141
CAMLG	0	TCGA	T.M_1	74.8514	59.0192	15.8322	43.187	T.M_1	0.05888	0.669661	9.88366e-21
STEAP1	1	TCGA	T.M_1	28.3363	9.33687	18.9994	-9.66257	T.M_1	0.0273873	0.305365	0.00015252
MIOS	0	TCGA	T.M_1	10.912	4.02501	6.88695	-2.86194	T.M_1	0.0146647	0.116343	0.157658
FABP5	0	TCGA	T.M_1	12.5296	4.47326	8.05634	-3.58308	T.M_1	0.0210857	0.252483	0.00189326
BRI3	1	TCGA	T.M_1	67.9464	33.9569	33.9895	-0.0325904	T.M_1	0.0562551	0.551939	2.96344e-13
C8orf48	0	TCGA	T.M_1	10.6774	4.40826	6.26909	-1.86084	T.M_1	0.0265378	0.247067	0.00238412
HNF4G	0	TCGA	T.M_1	11.5786	2.89374	8.68483	-5.79109	T.M_1	0.00853769	0.0075712	0.926983
PEX2	0	TCGA	T.M_1	141.093	108.176	32.9164	75.2601	T.M_1	0.064068	0.774961	4.29211e-31
TNFRSF11B	0	TCGA	T.M_1	29.1619	11.685	17.4769	-5.79184	T.M_1	0.022723	0.33117	3.70049e-05
ORC5	0	TCGA	T.M_1	48.8867	29.1219	19.7648	9.3571	T.M_1	0.045292	0.467985	1.76572e-09
OXR1	0	TCGA	T.M_1	23.7566	14.566	9.19056	5.37546	T.M_1	0.0286759	0.36205	5.7047e-06
CDK5	0	TCGA	T.M_1	46.5104	29.188	17.3225	11.8655	T.M_1	0.0607513	0.599441	6.64319e-16
FMC1	0	TCGA	T.M_1	82.2266	61.9904	20.2361	41.7543	T.M_1	0.0659911	0.591634	1.94015e-15
ALDH7A1	0	TCGA	T.M_1	13.9726	3.15507	10.8175	-7.66246	T.M_1	0.010846	0.0315327	0.70264
COX6C	0	TCGA	T.M_1	54.6858	40.9732	13.7126	27.2606	T.M_1	0.0694962	0.650778	2.62e-19
BAALC	0	TCGA	T.M_1	28.5144	16.8941	11.6203	5.27373	T.M_1	0.0312453	0.398796	4.71636e-07
FZD6	0	TCGA	T.M_1	8.40852	1.61485	6.79367	-5.17881	T.M_1	0.0104518	0.038752	0.638911
RPP25L	0	TCGA	T.M_1	82.1578	54.7389	27.4189	27.3201	T.M_1	0.072166	0.591047	2.10072e-15
NUDT2	0	TCGA	T.M_1	66.1789	44.9233	21.2556	23.6677	T.M_1	0.0661699	0.589683	2.52493e-15
METTL2B	0	TCGA	T.M_1	25.4297	14.063	11.3667	2.69633	T.M_1	0.0435775	0.360287	6.3815e-06
FXN	0	TCGA	T.M_1	13.0666	7.24432	5.82224	1.42208	T.M_1	0.0297012	0.238625	0.00338179
TMEM71	0	TCGA	T.M_1	26.7826	11.6286	15.154	-3.5254	T.M_1	0.0219507	0.357127	7.78869e-06
MAMDC2	0	TCGA	T.M_1	11.173	4.22563	6.94737	-2.72174	T.M_1	0.0165001	0.167067	0.0417029
PIGA	0	TCGA	T.M_1	11.2377	3.30823	7.92944	-4.62121	T.M_1	0.0119639	-0.0112208	0.891966
CARD19	0	TCGA	T.M_1	20.8957	7.73081	13.1649	-5.43409	T.M_1	0.027352	0.276601	0.000638335
NDUFB6	0	TCGA	T.M_1	122.293	87.5572	34.7355	52.8217	T.M_1	0.0728665	0.70004	2.96721e-23
ARHGAP12	0	TCGA	T.M_1	19.4813	10.9028	8.57854	2.32421	T.M_1	0.0214938	0.19511	0.0171012
FBXO33	0	TCGA	T.M_1	12.2233	4.98631	7.23695	-2.25064	T.M_1	0.0235645	0.258484	0.00145812
SPTSSA	0	TCGA	T.M_1	39.3075	24.5085	14.7989	9.7096	T.M_1	0.0389457	0.435099	2.93794e-08
CFL2	0	TCGA	T.M_1	59.4388	42.4452	16.9936	25.4516	T.M_1	0.0461886	0.539775	1.21596e-12
CRYL1	0	TCGA	T.M_1	56.0826	40.0581	16.0246	24.0335	T.M_1	0.0565096	0.592298	1.77313e-15
REEP3	0	TCGA	T.M_1	20.3166	9.77688	10.5397	-0.762797	T.M_1	0.0258899	0.297214	0.000232375
MICU2	0	TCGA	T.M_1	31.7151	22.2482	9.46689	12.7813	T.M_1	0.0327937	0.447401	1.06248e-08
ZNF22	0	TCGA	T.M_1	34.244	15.9766	18.2675	-2.29088	T.M_1	0.0350076	0.375879	2.31308e-06
TTC8	0	TCGA	T.M_1	16.1281	8.71249	7.41557	1.29692	T.M_1	0.022793	0.270756	0.00083846
ATP5F1C	0	TCGA	T.M_1	119.121	78.2508	40.8707	37.3801	T.M_1	0.0706343	0.712951	2.00313e-24
FAM204A	0	TCGA	T.M_1	116.653	86.6163	30.037	56.5793	T.M_1	0.0623499	0.698473	4.07566e-23
PRDX3	0	TCGA	T.M_1	111.644	76.1812	35.4624	40.7188	T.M_1	0.0635214	0.72854	6.30065e-26
GHITM	0	TCGA	T.M_1	77.2632	48.1586	29.1046	19.0541	T.M_1	0.0545057	0.621828	2.59932e-17
BORCS5	0	TCGA	T.M_1	12.6004	5.22674	7.37367	-2.14693	T.M_1	0.0250672	0.255088	0.00169161
FUNDC2	0	TCGA	T.M_1	184.009	136.819	47.1901	89.6289	T.M_1	0.0764242	0.81121	4.48839e-36
ISCA2	0	TCGA	T.M_1	103.722	73.892	29.8298	44.0622	T.M_1	0.0670034	0.669868	9.52254e-21
IFI27L1	0	TCGA	T.M_1	49.0236	30.2417	18.7819	11.4598	T.M_1	0.0590567	0.401458	3.8899e-07
HTRA1	0	TCGA	T.M_1	22.3937	9.48026	12.9135	-3.43321	T.M_1	0.0242693	0.333535	3.22888e-05
SPRED1	0	TCGA	T.M_1	21.3605	5.5341	15.8264	-10.2923	T.M_1	0.0136885	0.0735752	0.372529
RAB8B	0	TCGA	T.M_1	17.093	8.71738	8.37562	0.341756	T.M_1	0.0207357	0.245696	0.00252544
NDUFB8	0	TCGA	T.M_1	73.1696	46.4271	26.7425	19.6846	T.M_1	0.0751068	0.593365	1.53372e-15
ZFYVE19	0	TCGA	T.M_1	32.1913	16.9777	15.2136	1.76404	T.M_1	0.0501047	0.373347	2.73739e-06
DPCD	0	TCGA	T.M_1	45.5785	29.9221	15.6564	14.2657	T.M_1	0.0561214	0.650996	2.52619e-19
API5	0	TCGA	T.M_1	31.0213	20.4335	10.5878	9.84572	T.M_1	0.0285602	0.43507	2.94486e-08
SENP8	0	TCGA	T.M_1	38.1484	29.1131	9.03533	20.0777	T.M_1	0.0414087	0.422275	8.13248e-08
ALKBH3	0	TCGA	T.M_1	44.0513	31.5145	12.5368	18.9778	T.M_1	0.0550272	0.547339	5.08826e-13
COPS2	0	TCGA	T.M_1	49.4747	30.6557	18.8189	11.8368	T.M_1	0.0352645	0.446124	1.18302e-08
CCT2	0	TCGA	T.M_1	17.3739	8.47688	8.89705	-0.420176	T.M_1	0.0359398	0.494972	1.39193e-10
PCBD1	0	TCGA	T.M_1	65.27	45.0353	20.2346	24.8007	T.M_1	0.0606338	0.689744	2.30118e-22
COX11	0	TCGA	T.M_1	76.7997	61.9217	14.8781	47.0436	T.M_1	0.0562911	0.597711	8.44573e-16
BORCS7	0	TCGA	T.M_1	48.1673	30.3547	17.8126	12.5422	T.M_1	0.0433791	0.516804	1.50639e-11
TMEM100	0	TCGA	T.M_1	13.504	3.10362	10.4003	-7.29672	T.M_1	0.0196018	0.0549356	0.505776
ANAPC16	0	TCGA	T.M_1	122.488	84.3908	38.097	46.2938	T.M_1	0.0670951	0.696659	5.87e-23
NUDT13	0	TCGA	T.M_1	13.1212	4.92589	8.1953	-3.2694	T.M_1	0.0256036	0.108195	0.189039
CYB5A	0	TCGA	T.M_1	70.1116	48.0329	22.0786	25.9543	T.M_1	0.0655014	0.603272	3.8843e-16
IFTAP	0	TCGA	T.M_1	29.6369	19.8727	9.76421	10.1084	T.M_1	0.0461734	0.459311	3.81646e-09
CYB5R2	0	TCGA	T.M_1	17.6616	6.72172	10.9398	-4.21812	T.M_1	0.0349941	0.241905	0.00295648
IDH3A	0	TCGA	T.M_1	16.288	7.7821	8.50589	-0.723792	T.M_1	0.0177193	0.302039	0.000181385
AKIP1	0	TCGA	T.M_1	60.9766	37.2532	23.7233	13.5299	T.M_1	0.0517244	0.601204	5.19399e-16
TMEM41B	0	TCGA	T.M_1	13.3973	6.9547	6.44256	0.512135	T.M_1	0.0190576	0.164085	0.0455416
MFAP4	1	TCGA	T.M_1	14.5928	2.53549	12.0573	-9.52179	T.M_1	0.0128554	0.0784945	0.341327
TMED3	0	TCGA	T.M_1	82.7246	45.5344	37.1902	8.34417	T.M_1	0.0651636	0.63056	6.83446e-18
SEC11C	0	TCGA	T.M_1	80.2674	61.6783	18.5891	43.0893	T.M_1	0.0647354	0.625235	1.55132e-17
TMEM135	0	TCGA	T.M_1	16.2319	8.76705	7.46489	1.30215	T.M_1	0.0172786	0.226672	0.00543833
CIAO2B	0	TCGA	T.M_1	111.629	72.4353	39.1933	33.242	T.M_1	0.0755724	0.682006	1.01523e-21
BEX3	0	TCGA	T.M_1	17.6694	8.446	9.22339	-0.777388	T.M_1	0.0370754	0.43598	2.73507e-08
GOLM2	0	TCGA	T.M_1	28.5311	15.0334	13.4978	1.53563	T.M_1	0.0177057	0.203929	0.0126107
PPIB	0	TCGA	T.M_1	72.0785	36.2352	35.8433	0.391929	T.M_1	0.0514944	0.61671	5.57946e-17
CIAO2A	0	TCGA	T.M_1	141.451	100.954	40.497	60.4569	T.M_1	0.0724334	0.797377	4.69691e-34
PEX11A	0	TCGA	T.M_1	22.3315	12.3498	9.98168	2.36811	T.M_1	0.0217965	0.318527	7.52653e-05
DCTN5	0	TCGA	T.M_1	14.2473	7.15811	7.08924	0.0688783	T.M_1	0.0282958	0.195396	0.0169359
CLPX	0	TCGA	T.M_1	16.9601	5.20865	11.7515	-6.54283	T.M_1	0.0133723	0.0909487	0.26998
MRPL16	0	TCGA	T.M_1	107.988	79.1881	28.8	50.3881	T.M_1	0.0758068	0.728395	6.51402e-26
YWHAB	0	TCGA	T.M_1	17.588	8.17742	9.41056	-1.23314	T.M_1	0.0317257	0.37832	1.96373e-06
SCG5	0	TCGA	T.M_1	22.0572	12.2229	9.83431	2.38859	T.M_1	0.033205	0.421792	8.44315e-08
TSC22D4	0	TCGA	T.M_1	21.9702	8.62406	13.3462	-4.72211	T.M_1	0.0246838	0.256184	0.0016128
CCNDBP1	0	TCGA	T.M_1	63.5208	33.8761	29.6446	4.23154	T.M_1	0.0467468	0.506925	4.20107e-11
AKTIP	0	TCGA	T.M_1	33.531	16.4063	17.1247	-0.718388	T.M_1	0.0216157	0.271946	0.000793561
CNPY4	0	TCGA	T.M_1	22.2277	4.24578	17.9819	-13.7361	T.M_1	0.0143415	0.104546	0.204486
SNRPD1	0	TCGA	T.M_1	90.9126	51.5597	39.3529	12.2068	T.M_1	0.0621289	0.592915	1.63059e-15
ACSF2	0	TCGA	T.M_1	28.5809	10.2563	18.3246	-8.06832	T.M_1	0.0251133	0.281905	0.000495793
TRUB2	0	TCGA	T.M_1	58.7668	33.5168	25.25	8.26684	T.M_1	0.0636442	0.465924	2.12466e-09
CRK	0	TCGA	T.M_1	12.6492	4.62936	8.01985	-3.39049	T.M_1	0.0123478	0.172519	0.0353841
FBXO22	1	TCGA	T.M_1	45.006	30.041	14.965	15.0761	T.M_1	0.0420817	0.503319	6.05943e-11
POP5	0	TCGA	T.M_1	87.6034	64.9481	22.6553	42.2929	T.M_1	0.0684466	0.633499	4.3183e-18
ATP5MG	0	TCGA	T.M_1	160.555	125.014	35.5409	89.473	T.M_1	0.0796479	0.799735	2.18145e-34
ACAA2	0	TCGA	T.M_1	14.3578	5.36882	8.98899	-3.62016	T.M_1	0.0233146	0.318777	7.42372e-05
ZNF226	0	TCGA	T.M_1	33.0293	19.0091	14.0202	4.98896	T.M_1	0.0352921	0.376242	2.25768e-06
VKORC1	0	TCGA	T.M_1	63.6151	36.1395	27.4756	8.66396	T.M_1	0.059613	0.554816	2.10444e-13
TRAPPC2L	0	TCGA	T.M_1	116.011	81.4204	34.5903	46.8301	T.M_1	0.0773542	0.679314	1.68338e-21
RHEBL1	0	TCGA	T.M_1	29.2858	15.4575	13.8283	1.62915	T.M_1	0.0559213	0.367205	4.09455e-06
TUBA1A	0	TCGA	T.M_1	51.0859	30.0319	21.054	8.97787	T.M_1	0.0513912	0.433815	3.25952e-08
TUBA1C	1	TCGA	T.M_1	53.2255	27.3876	25.8379	1.54964	T.M_1	0.0401097	0.517776	1.35931e-11
GLOD4	0	TCGA	T.M_1	25.5688	15.0375	10.5313	4.50615	T.M_1	0.0455299	0.43762	2.39294e-08
RILP	0	TCGA	T.M_1	79.4594	34.6163	44.8431	-10.2268	T.M_1	0.0531311	0.514925	1.83559e-11
CYB5D2	0	TCGA	T.M_1	27.7852	13.51	14.2752	-0.76525	T.M_1	0.0322646	0.401618	3.84503e-07
MIS12	0	TCGA	T.M_1	47.961	30.5932	17.3678	13.2254	T.M_1	0.0470266	0.398883	4.68686e-07
MRPL58	0	TCGA	T.M_1	157.976	114.974	43.0019	71.9719	T.M_1	0.0795007	0.766204	4.9918e-30
ATP5PD	0	TCGA	T.M_1	171.313	134.573	36.7403	97.8323	T.M_1	0.0819009	0.84127	4.22702e-41
TMEM68	0	TCGA	T.M_1	68.293	49.3808	18.9122	30.4686	T.M_1	0.0536895	0.588351	3.01897e-15
SDHAF2	0	TCGA	T.M_1	116.924	82.6646	34.2596	48.405	T.M_1	0.079194	0.709309	4.34928e-24
POLR2G	0	TCGA	T.M_1	146.858	110.116	36.7424	73.3734	T.M_1	0.0773373	0.748707	4.94277e-28
CTNNB1	0	TCGA	T.M_1	18.9628	9.22502	9.73774	-0.512719	T.M_1	0.0250863	0.31787	7.80259e-05
NAALADL1	0	TCGA	T.M_1	15.9284	4.63464	11.2938	-6.65911	T.M_1	0.0263286	0.26554	0.00106417
COPS6	0	TCGA	T.M_1	62.7933	38.1881	24.6052	13.5828	T.M_1	0.0534192	0.554609	2.15709e-13
PAFAH1B2	0	TCGA	T.M_1	12.906	5.60116	7.30481	-1.70365	T.M_1	0.0166762	0.23938	0.00327932
KIAA1586	0	TCGA	T.M_1	30.4888	12.8754	17.6134	-4.73807	T.M_1	0.0310873	0.234685	0.00396515
RAB4A	0	TCGA	T.M_1	34.2084	24.9011	9.30737	15.5937	T.M_1	0.0387595	0.496557	1.19061e-10
LMBRD1	0	TCGA	T.M_1	51.9544	34.3415	17.6129	16.7286	T.M_1	0.035622	0.527974	4.5364e-12
SMIM4	0	TCGA	T.M_1	87.356	60.1334	27.2226	32.9109	T.M_1	0.0675813	0.641317	1.24248e-18
COA6	0	TCGA	T.M_1	159.221	119.32	39.9011	79.419	T.M_1	0.078182	0.822808	6.69853e-38
BMI1	0	TCGA	T.M_1	34.5675	20.9001	13.6674	7.23269	T.M_1	0.0393101	0.435911	2.75043e-08
PDHB	0	TCGA	T.M_1	53.0202	36.8925	16.1277	20.7647	T.M_1	0.0562847	0.591649	1.93634e-15
KCTD6	0	TCGA	T.M_1	27.6804	17.4627	10.2176	7.2451	T.M_1	0.0339485	0.306138	0.000146458
MPLKIP	0	TCGA	T.M_1	16.513	9.32062	7.1924	2.12822	T.M_1	0.0421629	0.623309	2.07873e-17
PPDPFL	0	TCGA	T.M_1	8.83801	1.92535	6.91266	-4.9873	T.M_1	0.015429	-0.0440672	0.593592
ARF4	0	TCGA	T.M_1	58.7809	37.1353	21.6456	15.4896	T.M_1	0.0546629	0.598988	7.07554e-16
SEPTIN2	0	TCGA	T.M_1	30.5208	19.7972	10.7235	9.07373	T.M_1	0.0263928	0.334388	3.07322e-05
RAB31	0	TCGA	T.M_1	16.1462	6.09057	10.0556	-3.96507	T.M_1	0.0145434	0.207023	0.0113005
FNTA	0	TCGA	T.M_1	122.152	91.2368	30.9153	60.3215	T.M_1	0.068704	0.748616	5.0569e-28
CDKN2AIP	0	TCGA	T.M_1	40.4823	30.7375	9.74479	20.9927	T.M_1	0.0402906	0.526548	5.30034e-12
TMEM223	0	TCGA	T.M_1	137.964	93.1858	44.7784	48.4074	T.M_1	0.0810821	0.710263	3.55401e-24
NDUFS5	0	TCGA	T.M_1	118.518	83.7581	34.7604	48.9977	T.M_1	0.0770513	0.784966	2.26419e-32
SLC16A4	0	TCGA	T.M_1	35.5648	14.2512	21.3136	-7.06246	T.M_1	0.0199419	0.234141	0.00405247
TMEM208	0	TCGA	T.M_1	95.5164	66.3016	29.2148	37.0868	T.M_1	0.0704318	0.690063	2.16233e-22
PKIG	0	TCGA	T.M_1	61.975	43.063	18.912	24.151	T.M_1	0.0561323	0.640062	1.52126e-18
GSTM4	0	TCGA	T.M_1	25.0161	9.09072	15.9253	-6.83461	T.M_1	0.0275883	0.315647	8.80953e-05
ADAL	0	TCGA	T.M_1	14.1794	6.63612	7.54329	-0.907171	T.M_1	0.0176743	0.18407	0.0246285
LCMT2	0	TCGA	T.M_1	13.4224	4.7963	8.62605	-3.82975	T.M_1	0.0210634	0.172966	0.0349048
GFM1	0	TCGA	T.M_1	11.1148	3.32675	7.78807	-4.46133	T.M_1	0.00926543	0.0991148	0.229121
ANKRD49	0	TCGA	T.M_1	90.5453	67.1836	23.3617	43.8219	T.M_1	0.0593554	0.612422	1.04682e-16
USP39	0	TCGA	T.M_1	61.5316	37.1149	24.4167	12.6982	T.M_1	0.0538293	0.554605	2.15803e-13
RNF181	0	TCGA	T.M_1	176.413	118.827	57.5856	61.2418	T.M_1	0.0830398	0.801538	1.20521e-34
VAMP5	0	TCGA	T.M_1	109.153	55.3356	53.8174	1.51819	T.M_1	0.0491347	0.643617	8.55335e-19
LRRC28	0	TCGA	T.M_1	24.7986	16.981	7.8176	9.1634	T.M_1	0.0363856	0.48637	3.20436e-10
SLC35G2	0	TCGA	T.M_1	34.8973	20.3892	14.5081	5.88117	T.M_1	0.026103	0.432432	3.64331e-08
PPIC	1	TCGA	T.M_1	34.6957	12.8773	21.8184	-8.94119	T.M_1	0.0243061	0.326385	4.85916e-05
MFF	0	TCGA	T.M_1	30.2083	16.2854	13.923	2.3624	T.M_1	0.0329468	0.356111	8.30021e-06
E2F6	0	TCGA	T.M_1	25.084	12.5599	12.5241	0.0358059	T.M_1	0.0285585	0.392135	7.58092e-07
COMMD8	0	TCGA	T.M_1	129.416	96.4327	32.9836	63.4491	T.M_1	0.0674057	0.782841	4.286e-32
ATP5ME	0	TCGA	T.M_1	137.423	105.626	31.797	73.8288	T.M_1	0.0806708	0.740726	3.55251e-27
MAP2K1	0	TCGA	T.M_1	15.2403	3.34429	11.896	-8.55168	T.M_1	0.0174673	0.211783	0.00951842
HSPBAP1	0	TCGA	T.M_1	24.1689	12.439	11.7299	0.709044	T.M_1	0.0384156	0.280268	0.000536275
ZNF354A	0	TCGA	T.M_1	9.36031	3.9121	5.44821	-1.53611	T.M_1	0.0205744	0.184411	0.0243592
UBE2V2	0	TCGA	T.M_1	30.6878	19.6794	11.0084	8.67094	T.M_1	0.0385885	0.475857	8.60852e-10
NSMCE1	0	TCGA	T.M_1	51.4225	34.1551	17.2675	16.8876	T.M_1	0.0561002	0.558375	1.37167e-13
CCDC126	0	TCGA	T.M_1	59.6242	45.4906	14.1336	31.357	T.M_1	0.0461271	0.601273	5.1441e-16
RGS14	0	TCGA	T.M_1	26.9152	10.1647	16.7505	-6.58583	T.M_1	0.0347956	0.315904	8.68697e-05
EFNA1	0	TCGA	T.M_1	20.4906	9.5917	10.8989	-1.30717	T.M_1	0.0395043	0.425231	6.45504e-08
NMD3	0	TCGA	T.M_1	47.5853	33.3222	14.2631	19.0591	T.M_1	0.0345092	0.458422	4.12511e-09
B3GALNT1	0	TCGA	T.M_1	36.9934	26.3406	10.6528	15.6878	T.M_1	0.0434848	0.46661	1.99805e-09
MRPL1	0	TCGA	T.M_1	92.1197	68.1347	23.9851	44.1496	T.M_1	0.0672211	0.754584	1.10243e-28
PGM2	1	TCGA	T.M_1	24.1739	8.55553	15.6183	-7.06282	T.M_1	0.0241241	0.33635	2.74126e-05
SLC33A1	0	TCGA	T.M_1	37.6053	24.8973	12.708	12.1893	T.M_1	0.0420206	0.434243	3.14874e-08
SNUPN	0	TCGA	T.M_1	65.8538	45.4048	20.4489	24.9559	T.M_1	0.0537354	0.619267	3.81593e-17
CRADD	0	TCGA	T.M_1	69.0739	53.5191	15.5548	37.9643	T.M_1	0.0591127	0.686015	4.73281e-22
MMGT1	0	TCGA	T.M_1	41.1634	26.9714	14.192	12.7794	T.M_1	0.0372374	0.455868	5.15171e-09
TM2D2	0	TCGA	T.M_1	105.086	67.6655	37.4202	30.2453	T.M_1	0.0571595	0.68735	3.6606e-22
PLEKHA2	0	TCGA	T.M_1	10.3306	3.08436	7.24628	-4.16192	T.M_1	0.0123091	0.172777	0.0351068
HINT1	0	TCGA	T.M_1	166.37	126.26	40.1103	86.1496	T.M_1	0.0781162	0.850651	6.90035e-43
DTWD2	0	TCGA	T.M_1	28.0987	15.7106	12.3881	3.32243	T.M_1	0.0240601	0.283022	0.000469789
NFU1	0	TCGA	T.M_1	189.446	140.318	49.1284	91.1893	T.M_1	0.0799799	0.868652	1.09435e-46
C15orf40	0	TCGA	T.M_1	25.9815	16.8303	9.15127	7.679	T.M_1	0.0370513	0.322924	5.90072e-05
APLF	0	TCGA	T.M_1	12.113	2.75006	9.36295	-6.6129	T.M_1	0.0119952	0.106944	0.194237
BOLA2B	0	TCGA	T.M_1	20.9589	12.2446	8.71436	3.53019	T.M_1	0.0502171	0.455303	5.41019e-09
CENPX	0	TCGA	T.M_1	120.55	75.6371	44.9124	30.7247	T.M_1	0.0782989	0.602452	4.35968e-16
CNBP	0	TCGA	T.M_1	91.4596	68.3867	23.0729	45.3137	T.M_1	0.0614805	0.698019	4.466e-23
ZNF32	0	TCGA	T.M_1	133.907	94.4394	39.4674	54.972	T.M_1	0.070948	0.703319	1.51696e-23
LDB2	0	TCGA	T.M_1	10.0477	1.93021	8.1175	-6.18729	T.M_1	0.0142135	0.105384	0.200861
UGP2	0	TCGA	T.M_1	31.1098	12.0194	19.0904	-7.07092	T.M_1	0.0267941	0.354424	9.22056e-06
HNRNPF	0	TCGA	T.M_1	20.1059	5.78105	14.3248	-8.54378	T.M_1	0.0221552	0.261799	0.00125886
TPST1	1	TCGA	T.M_1	21.4205	8.71871	12.7018	-3.98313	T.M_1	0.0228219	0.249091	0.00218856
TM4SF1	0	TCGA	T.M_1	20.4832	9.52242	10.9608	-1.4384	T.M_1	0.0401326	0.345561	1.58651e-05
TMEM42	0	TCGA	T.M_1	57.5198	41.5225	15.9973	25.5252	T.M_1	0.0533487	0.581955	7.04327e-15
SF3B5	0	TCGA	T.M_1	118.182	70.8208	47.3611	23.4597	T.M_1	0.0750046	0.66008	5.36951e-20
ZNF35	0	TCGA	T.M_1	53.6948	29.3648	24.33	5.03474	T.M_1	0.0507262	0.373637	2.68525e-06
UBE2E3	0	TCGA	T.M_1	47.4476	25.2961	22.1516	3.1445	T.M_1	0.0545577	0.453162	6.50674e-09
TRAPPC1	0	TCGA	T.M_1	79.4624	45.3651	34.0973	11.2677	T.M_1	0.0691626	0.639666	1.62112e-18
UBE2E1	0	TCGA	T.M_1	40.6982	26.7543	13.944	12.8103	T.M_1	0.0439767	0.458473	4.10684e-09
VGLL2	0	TCGA	T.M_1	6.2015	1.29877	4.90273	-3.60396	T.M_1	0.0124729	0.0493217	0.550279
ADPRM	0	TCGA	T.M_1	96.7123	71.7226	24.9897	46.7329	T.M_1	0.0673122	0.657929	7.78574e-20
GON7	0	TCGA	T.M_1	123.214	90.0134	33.2006	56.8128	T.M_1	0.0659964	0.732763	2.36795e-26
SLN	0	TCGA	T.M_1	9.36378	3.45631	5.90746	-2.45115	T.M_1	0.0196121	0.219779	0.00707787
ELP5	0	TCGA	T.M_1	108.554	67.57	40.9838	26.5862	T.M_1	0.0731254	0.656858	9.35588e-20
STX8	0	TCGA	T.M_1	164.78	122.75	42.0306	80.7192	T.M_1	0.0758244	0.809545	8.01522e-36
UBB	0	TCGA	T.M_1	35.5009	22.6068	12.8941	9.7127	T.M_1	0.0546545	0.542848	8.55778e-13
TMED10	0	TCGA	T.M_1	28.0547	11.7312	16.3235	-4.59229	T.M_1	0.0222413	0.301535	0.000186181
SETMAR	0	TCGA	T.M_1	50.4266	26.5277	23.8989	2.62881	T.M_1	0.0579334	0.358904	6.96453e-06
TMEM182	0	TCGA	T.M_1	35.8021	22.3538	13.4483	8.90554	T.M_1	0.0452071	0.459804	3.65485e-09
MGMT	0	TCGA	T.M_1	38.1169	20.0798	18.0372	2.04256	T.M_1	0.0586919	0.464919	2.32429e-09
METTL7B	0	TCGA	T.M_1	30.308	8.53654	21.7715	-13.2349	T.M_1	0.0175691	0.200537	0.0141981
DNAJC18	0	TCGA	T.M_1	34.9001	14.6607	20.2394	-5.57873	T.M_1	0.0255477	0.254769	0.00171523
SPATA24	0	TCGA	T.M_1	40.785	23.922	16.8629	7.0591	T.M_1	0.037204	0.436985	2.52022e-08
PYM1	0	TCGA	T.M_1	119.716	86.5309	33.1849	53.346	T.M_1	0.0757936	0.751246	2.598e-28
KISS1	0	TCGA	T.M_1	8.69264	3.31057	5.38208	-2.07151	T.M_1	0.016598	0.217585	0.00768476
ARL6IP1	0	TCGA	T.M_1	33.5275	21.9856	11.5419	10.4437	T.M_1	0.0377371	0.416398	1.27882e-07
NUDCD2	0	TCGA	T.M_1	71.1294	55.5238	15.6057	39.9181	T.M_1	0.0512238	0.646345	5.4702e-19
COMMD5	0	TCGA	T.M_1	118.036	69.7368	48.2994	21.4375	T.M_1	0.0824078	0.681437	1.13039e-21
ARMC10	0	TCGA	T.M_1	77.9708	56.2248	21.746	34.4788	T.M_1	0.0471848	0.645616	6.16716e-19
ACYP2	0	TCGA	T.M_1	82.1803	62.3646	19.8157	42.5489	T.M_1	0.0515778	0.611555	1.18748e-16
X	0	TCGA	T.M_1	13.9305	2.9225	11.008	-8.08546	T.M_1	0.0156762	0.11955	0.146441
TRIAP1	0	TCGA	T.M_1	146.607	103.883	42.7234	61.1599	T.M_1	0.0755024	0.782779	4.36561e-32
LSM3	0	TCGA	T.M_1	131.601	93.8792	37.7215	56.1577	T.M_1	0.0709215	0.757704	4.88554e-29
RNF139	0	TCGA	T.M_1	75.1188	50.4606	24.6583	25.8023	T.M_1	0.0544489	0.593336	1.5398e-15
CYTL1	0	TCGA	T.M_1	19.759	9.3949	10.3641	-0.969217	T.M_1	0.0372253	0.394903	6.23177e-07
MSANTD4	0	TCGA	T.M_1	17.6126	8.55018	9.06244	-0.512255	T.M_1	0.0207781	0.249588	0.00214283
NUDT6	0	TCGA	T.M_1	20.3888	11.9241	8.46469	3.45942	T.M_1	0.0400568	0.328855	4.22404e-05
DNAJC24	0	TCGA	T.M_1	39.6786	30.7565	8.92219	21.8343	T.M_1	0.0436563	0.465587	2.18976e-09
ZNF415	0	TCGA	T.M_1	11.733	5.51991	6.21304	-0.693131	T.M_1	0.023304	0.194337	0.0175539
PDGFD	0	TCGA	T.M_1	12.5254	3.93253	8.59289	-4.66036	T.M_1	0.0140705	0.152886	0.0626804
FEZ2	0	TCGA	T.M_1	29.7862	16.3904	13.3959	2.99449	T.M_1	0.0258943	0.419151	1.03555e-07
TRMT61B	0	TCGA	T.M_1	22.8647	14.2851	8.57963	5.70544	T.M_1	0.0334456	0.341074	2.07536e-05
MFN1	0	TCGA	T.M_1	15.9342	7.53719	8.39705	-0.859858	T.M_1	0.0225833	0.220591	0.00686407
JAGN1	0	TCGA	T.M_1	119.452	79.4377	40.0142	39.4234	T.M_1	0.0771411	0.732897	2.29473e-26
C1GALT1C1	0	TCGA	T.M_1	81.0771	48.527	32.5501	15.9769	T.M_1	0.0466397	0.677958	2.16767e-21
MORN4	0	TCGA	T.M_1	17.3911	7.08565	10.3054	-3.21978	T.M_1	0.0248955	0.303773	0.000165759
TMEM126A	0	TCGA	T.M_1	176.596	139.07	37.5259	101.544	T.M_1	0.0812736	0.863047	1.90502e-45
TMEM126B	0	TCGA	T.M_1	159.007	129.767	29.24	100.527	T.M_1	0.0732671	0.823087	6.03065e-38
CLDN20	0	TCGA	T.M_1	7.58206	1.66475	5.91731	-4.25257	T.M_1	0.0119566	-0.0216615	0.793154
PGAM1	0	TCGA	T.M_1	23.5618	11.1189	12.4429	-1.324	T.M_1	0.0354066	0.384687	1.27326e-06
MRPL36	0	TCGA	T.M_1	103.171	69.0607	34.1104	34.9503	T.M_1	0.0708332	0.71458	1.41069e-24
POLR1C	0	TCGA	T.M_1	57.2031	34.0545	23.1487	10.9058	T.M_1	0.06291	0.556412	1.73794e-13
HOPX	0	TCGA	T.M_1	30.1868	17.6361	12.5506	5.08547	T.M_1	0.0276226	0.426447	5.86653e-08
PPID	0	TCGA	T.M_1	28.4374	19.1449	9.29249	9.8524	T.M_1	0.0347645	0.458647	4.0448e-09
ETFDH	0	TCGA	T.M_1	14.6116	4.11608	10.4955	-6.37942	T.M_1	0.0141197	0.188163	0.0215596
TBCA	0	TCGA	T.M_1	123.782	92.5609	31.221	61.3399	T.M_1	0.0709435	0.766545	4.54609e-30
BCL2L1	0	TCGA	T.M_1	32.9822	14.2124	18.7698	-4.55739	T.M_1	0.037111	0.449077	9.22084e-09
PLRG1	0	TCGA	T.M_1	14.8005	7.11462	7.6859	-0.571281	T.M_1	0.0149813	0.179641	0.0283655
SLC25A33	0	TCGA	T.M_1	16.318	9.32269	6.99535	2.32735	T.M_1	0.039872	0.410307	2.02598e-07
HDAC3	0	TCGA	T.M_1	27.268	16.47	10.798	5.67204	T.M_1	0.040939	0.47146	1.28872e-09
TMEM51	0	TCGA	T.M_1	15.6202	3.77021	11.85	-8.07975	T.M_1	0.0238086	0.230448	0.0046921
CAMTA1	0	TCGA	T.M_1	18.5713	9.8052	8.76614	1.03907	T.M_1	0.0367511	0.334584	3.03846e-05
GATM	0	TCGA	T.M_1	25.0403	9.85256	15.1878	-5.33522	T.M_1	0.0167818	0.20928	0.0104221
RHNO1	0	TCGA	T.M_1	15.9378	8.11021	7.8276	0.282608	T.M_1	0.0370931	0.372266	2.9402e-06
METTL18	0	TCGA	T.M_1	36.6958	23.6767	13.0191	10.6577	T.M_1	0.0461299	0.528587	4.24178e-12
PRNP	0	TCGA	T.M_1	26.8764	8.80838	18.068	-9.25963	T.M_1	0.0212747	0.211435	0.00963985
TVP23B	0	TCGA	T.M_1	23.6662	7.78051	15.8857	-8.10519	T.M_1	0.0178063	0.26444	0.00111831
PPIH	0	TCGA	T.M_1	106.321	63.4278	42.8935	20.5343	T.M_1	0.0697885	0.59203	1.83891e-15
SHLD1	0	TCGA	T.M_1	119.108	79.0309	40.0766	38.9542	T.M_1	0.0729409	0.649944	3.01217e-19
RAB33B	0	TCGA	T.M_1	39.1018	26.9235	12.1783	14.7452	T.M_1	0.0329225	0.376525	2.21534e-06
GAP43	0	TCGA	T.M_1	16.9172	5.44421	11.4729	-6.02874	T.M_1	0.015169	0.246116	0.00248129
EPHX4	0	TCGA	T.M_1	15.4648	5.586	9.87877	-4.29277	T.M_1	0.0302121	0.317685	7.88207e-05
SMN1	0	TCGA	T.M_1	18.3309	11.1695	7.1614	4.00811	T.M_1	0.0338338	0.407851	2.43273e-07
KRCC1	0	TCGA	T.M_1	93.1455	70.3911	22.7544	47.6367	T.M_1	0.0553523	0.714852	1.33012e-24
NME6	0	TCGA	T.M_1	8.09085	1.92662	6.16423	-4.23761	T.M_1	0.0141577	0.0612987	0.457697
CYCS	0	TCGA	T.M_1	60.4949	46.5192	13.9757	32.5435	T.M_1	0.0592648	0.630811	6.57358e-18
SLFN12	0	TCGA	T.M_1	16.9169	5.50643	11.4105	-5.90409	T.M_1	0.0161182	0.153503	0.0616157
FRMD3	0	TCGA	T.M_1	10.6225	3.03914	7.58338	-4.54424	T.M_1	0.0100743	-0.00918193	0.911507
TEFM	0	TCGA	T.M_1	96.584	71.4937	25.0903	46.4034	T.M_1	0.0626652	0.571645	2.65599e-14
MRPL13	0	TCGA	T.M_1	186.722	136.074	50.6474	85.4268	T.M_1	0.0781834	0.846813	3.84159e-42
ISG20	1	TCGA	T.M_1	44.382	11.9067	32.4753	-20.5686	T.M_1	0.035667	0.342126	1.94943e-05
TPSAB1	0	TCGA	T.M_1	6.13574	1.34399	4.79175	-3.44776	T.M_1	0.00793494	0.0717397	0.384606
PAIP1	0	TCGA	T.M_1	62.4976	44.3538	18.1438	26.21	T.M_1	0.0469678	0.615327	6.84123e-17
COPRS	0	TCGA	T.M_1	75.3942	52.8231	22.5711	30.2519	T.M_1	0.056655	0.644796	7.05467e-19
BPGM	0	TCGA	T.M_1	44.0858	31.3922	12.6936	18.6986	T.M_1	0.0457529	0.520029	1.07001e-11
ALG14	0	TCGA	T.M_1	116.413	85.1785	31.2344	53.9441	T.M_1	0.0734585	0.748826	4.79597e-28
SUCLG2	0	TCGA	T.M_1	35.151	12.903	22.2479	-9.34488	T.M_1	0.021475	0.310883	0.000113888
GNG12	0	TCGA	T.M_1	23.7957	13.9566	9.83902	4.11762	T.M_1	0.0244134	0.285601	0.000414494
MYOZ2	0	TCGA	T.M_1	9.14237	3.84373	5.29864	-1.45491	T.M_1	0.028861	0.308997	0.000125927
COPS9	0	TCGA	T.M_1	173.127	129.264	43.8624	85.402	T.M_1	0.0827085	0.784752	2.41522e-32
FGGY	0	TCGA	T.M_1	36.9328	20.8145	16.1183	4.6962	T.M_1	0.0320762	0.464611	2.38909e-09
TCEAL1	0	TCGA	T.M_1	128.206	100.987	27.2187	73.7683	T.M_1	0.0641529	0.796818	5.62443e-34
MANEA	0	TCGA	T.M_1	20.0255	11.7283	8.29721	3.43112	T.M_1	0.02265	0.246809	0.0024101
CHCHD1	0	TCGA	T.M_1	157.072	108.719	48.3536	60.365	T.M_1	0.0813917	0.758738	3.72051e-29
[truncated: 38,248 more rows]

## Sheet: Cox_UPGs_vs_Modules
Cox UPG	Module gene. Number	overlaps	p_hyper	V5	V6
381	381	80	0	TCGA	T.M_2
381	1747	168	0	TCGA	T.M_4
381	2240	295	0	CGGA_325	C1.M_4
381	273	74	0	CGGA_693	C2.M_2
381	743	102	0	CGGA_693	C2.M_10
381	92	10	0.000815278	TCGA	T.M_8
381	1127	45	0.0823638	CGGA_325	C1.M_2
381	23	1	0.531743	CGGA_325	C1.M_24
381	228	7	0.611989	CGGA_325	C1.M_14
381	234	7	0.63919	CGGA_325	C1.M_20
381	52	1	0.820497	CGGA_325	C1.M_15
381	58	1	0.852842	CGGA_325	C1.M_23
381	138	2	0.943117	TCGA	T.M_11
381	229	3	0.98073	CGGA_693	C2.M_6
381	251	3	0.989154	CGGA_693	C2.M_11
381	143	1	0.991258	CGGA_693	C2.M_8
381	493	8	0.991764	CGGA_693	C2.M_9
381	1868	44	0.994009	CGGA_693	C2.M_3
381	155	1	0.994158	CGGA_325	C1.M_21
381	2460	57	0.998963	CGGA_693	C2.M_5
381	2579	61	0.998965	TCGA	T.M_1
381	882	12	0.999929	TCGA	T.M_5
381	635	6	0.999977	TCGA	T.M_14
381	574	4	0.999994	CGGA_325	C1.M_3
381	807	8	0.999996	TCGA	T.M_10
381	671	5	0.999998	CGGA_325	C1.M_19
381	418	1	0.999999	CGGA_325	C1.M_13
381	455	1	1	CGGA_325	C1.M_6
381	652	2	1	CGGA_325	C1.M_1
381	754	3	1	TCGA	T.M_3
381	1091	8	1	TCGA	T.M_12
381	2935	48	1	CGGA_693	C2.M_1
381	959	5	1	CGGA_325	C1.M_8
381	648	1	1	CGGA_325	C1.M_12
381	904	3	1	CGGA_325	C1.M_9
381	840	2	1	TCGA	T.M_7
381	1419	8	1	TCGA	T.M_6
381	1661	11	1	TCGA	T.M_9
381	2486	27	1	CGGA_693	C2.M_7
381	114	0	1	TCGA	T.M_13
381	421	0	1	TCGA	T.M_15
381	217	0	1	TCGA	T.M_16
381	104	0	1	TCGA	T.M_17
381	197	0	1	TCGA	T.M_18
381	21	0	1	TCGA	T.M_19
381	36	0	1	TCGA	T.M_20
381	75	0	1	TCGA	T.M_21
381	43	0	1	TCGA	T.M_22
381	437	0	1	CGGA_325	C1.M_5
381	1358	1	1	CGGA_325	C1.M_7
381	414	0	1	CGGA_325	C1.M_10
381	699	0	1	CGGA_325	C1.M_11
381	177	0	1	CGGA_325	C1.M_16
381	284	0	1	CGGA_325	C1.M_17
381	142	0	1	CGGA_325	C1.M_18
381	25	0	1	CGGA_325	C1.M_22
381	136	0	1	CGGA_325	C1.M_25
381	1042	0	1	CGGA_693	C2.M_4

## Sheet: Brain_Tissue_Enrich_HPA
Gene	Gene synonym	Ensembl	Gene description	Uniprot	Chromosome	Position	Protein class	Biological process	Molecular function	Disease involvement	Evidence	HPA evidence	UniProt evidence	NeXtProt evidence	RNA tissue specificity	RNA tissue distribution	RNA tissue specificity score	RNA tissue specific nTPM	RNA single cell type specificity	RNA single cell type distribution	RNA single cell type specificity score	RNA single cell type specific nTPM	RNA cancer specificity	RNA cancer distribution	RNA cancer specificity score	RNA cancer specific FPKM	RNA brain regional specificity	RNA brain regional distribution	RNA brain regional specificity score	RNA brain regional specific nTPM	RNA blood cell specificity	RNA blood cell distribution	RNA blood cell specificity score	RNA blood cell specific nTPM	RNA blood lineage specificity	RNA blood lineage distribution	RNA blood lineage specificity score	RNA blood lineage specific nTPM	RNA cell line specificity	RNA cell line distribution	RNA cell line specificity score	RNA cell line specific nTPM	RNA mouse brain regional specificity	RNA mouse brain regional distribution	RNA mouse brain regional specificity score	RNA mouse brain regional specific nTPM	RNA pig brain regional specificity	RNA pig brain regional distribution	RNA pig brain regional specificity score
CDR1	CDR, CDR34, CDR62A	ENSG00000288642	Cerebellar degeneration related protein 1	P51861	X	140783578-140784366	Predicted intracellular proteins				Evidence at protein level	Evidence at transcript level	Evidence at protein level	Evidence at protein level	Tissue enriched	Detected in many	1331	brain: 44280.9	Cell type enhanced	Detected in some		Bipolar cells: 140.3;Horizontal cells: 35.3;Muller glia cells: 140.9;Rod photoreceptor cells: 34.1					Region enhanced	Detected in all		cerebellum: 44280.9	Not detected in immune cells	Not detected			Not detected	Not detected			Cell line enhanced	Detected in some		AF22: 8.9;BJ: 16.0;MOLT-4: 10.6;U-87 MG: 61.7	Not detected	Not detected
AVP	ADH, ARVP	ENSG00000101200	Arginine vasopressin	P01185	20	3082556-3084724	Disease related genes, Human disease related genes, Predicted secreted proteins		Hormone, Vasoactive, Vasoconstrictor	Diabetes insipidus, Disease variant	Evidence at protein level	Evidence at protein level	Evidence at protein level	Evidence at protein level	Tissue enriched	Detected in some	1308	brain: 7951.2	Group enriched	Detected in some	6	Late spermatids: 26.2;Proximal tubular cells: 46.6	Not detected	Not detected			Region enriched	Detected in many	131	hypothalamus: 7951.2	Immune cell enriched	Detected in single	6	eosinophil: 2.7	Lineage enriched	Detected in single	6	granulocytes: 2.7	Cell line enriched	Detected in single	13	NB-4: 2.3	Region enriched	Detected in many	10	hypothalamus: 232.9	Group enriched	Detected in many	337
HCRT	OX, PPOX	ENSG00000161610	Hypocretin neuropeptide precursor	O43612	17	42184060-42185452	Disease related genes, Human disease related genes, Predicted secreted proteins		Neuropeptide	Disease variant	Evidence at protein level	Evidence at protein level	Evidence at protein level	Evidence at protein level	Tissue enriched	Detected in single	1067	brain: 384.8	Cell type enhanced	Detected in some		Collecting duct cells: 1.8;Enteroendocrine cells: 3.0;Kupffer cells: 1.6;Oligodendrocyte precursor cells: 2.0;Proximal enterocytes: 1.6	Cancer enhanced	Detected in single		glioma: 0.5	Region enriched	Detected in many	7	hypothalamus: 384.8	Not detected in immune cells	Not detected			Not detected	Not detected			Not detected	Not detected			Region enriched	Detected in some	5	hypothalamus: 93.5	Region enriched	Detected in some	21
TPH2	FLJ37295, NTPH	ENSG00000139287	Tryptophan hydroxylase 2	Q8IWU9	12	71938845-72186618	Disease related genes, Enzymes, FDA approved drug targets, Human disease related genes, Metabolic proteins, Predicted intracellular proteins	Serotonin biosynthesis	Monooxygenase, Oxidoreductase	Disease variant, FDA approved drug targets	Evidence at protein level	Evidence at protein level	Evidence at protein level	Evidence at protein level	Tissue enriched	Detected in single	716	brain: 325.8	Group enriched	Detected in some	5	Early spermatids: 8.0;Inhibitory neurons: 3.2;Late spermatids: 7.4;Spermatogonia: 3.7	Not detected	Not detected			Group enriched	Detected in many	5	midbrain: 325.8;pons: 141.5	Not detected in immune cells	Not detected			Not detected	Not detected			Not detected	Not detected			Group enriched	Detected in many	31	midbrain: 106.7;pons and medulla: 34.9	Group enriched	Detected in some	5
BARHL1		ENSG00000125492	BarH like homeobox 1	Q9BZE3	9	132582606-132590252	Predicted intracellular proteins, Transcription factors	Transcription, Transcription regulation	DNA-binding		Evidence at protein level	Evidence at protein level	Evidence at transcript level	Evidence at protein level	Tissue enriched	Detected in single	339	brain: 34.6	Not detected	Not detected			Not detected	Not detected			Region enhanced	Detected in many		pons: 34.6	Not detected in immune cells	Not detected			Not detected	Not detected			Cell line enriched	Detected in single	102	SCLC-21H: 16.9	Group enriched	Detected in some	5	cerebellum: 3.2;midbrain: 2.4;pons and medulla: 1.1	Region enhanced	Detected in many
TMEM88B		ENSG00000205116	Transmembrane protein 88B	A6NKF7	1	1426128-1427787	Predicted membrane proteins				Evidence at protein level	Evidence at protein level	No human protein/transcript evidence	Evidence at protein level	Tissue enriched	Detected in some	196	brain: 437.0	Not detected	Not detected			Cancer enriched	Detected in some	4	ovarian cancer: 2.9	Low region specificity	Detected in all			Not detected in immune cells	Not detected			Not detected	Not detected			Cell line enhanced	Detected in some		Hep G2: 4.2;SCLC-21H: 1.6	Low region specificity	Detected in all			Low region specificity	Detected in all
GPR101		ENSG00000165370	G protein-coupled receptor 101	Q96P66	X	137023929-137033995	Disease related genes, G-protein coupled receptors, Human disease related genes, Potential drug targets, Predicted membrane proteins		G-protein coupled receptor, Receptor, Transducer	Disease variant	Evidence at protein level	Evidence at transcript level	Evidence at protein level	Evidence at protein level	Tissue enriched	Detected in single	143	brain: 14.3	Not detected	Not detected			Not detected	Not detected			Group enriched	Detected in many	5	basal ganglia: 12.4;cerebral cortex: 4.4;hypothalamus: 14.3;thalamus: 7.6	Not detected in immune cells	Not detected			Not detected	Not detected			Not detected	Not detected			Region enhanced	Detected in many		hypothalamus: 38.3	Low region specificity	Detected in many
OTP		ENSG00000171540	Orthopedia homeobox	Q5XKR4	5	77628712-77638713	Predicted intracellular proteins, Transcription factors	Differentiation, Neurogenesis, Transcription, Transcription regulation	Developmental protein, DNA-binding		Evidence at protein level	Evidence at protein level	Evidence at protein level	Evidence at protein level	Tissue enriched	Detected in single	134	brain: 28.7	Cell type enhanced	Detected in some		Microglial cells: 1.0;Sertoli cells: 6.6;Spermatocytes: 2.2;Spermatogonia: 1.5	Cancer enriched	Detected in single	6	glioma: 1.2	Region enhanced	Detected in many		hypothalamus: 28.7	Not detected in immune cells	Not detected			Not detected	Not detected			Not detected	Not detected			Region enriched	Detected in many	7	hypothalamus: 20.0	Region enhanced	Detected in some
F8A2		ENSG00000274791	Coagulation factor VIII associated 2	P23610	X	155382115-155383230	Disease related genes, Predicted intracellular proteins				Evidence at protein level	Evidence at transcript level	Evidence at protein level	Evidence at protein level	Tissue enriched	Detected in single	114	brain: 11.4	Cell type enhanced	Detected in single		Melanocytes: 1.8	Not detected	Not detected			Region enriched	Detected in some	10	medulla oblongata: 11.4	Not detected in immune cells	Not detected			Not detected	Not detected			Not detected	Not detected
GABRA6		ENSG00000145863	Gamma-aminobutyric acid type A receptor subunit alpha6	Q16445	5	161547063-161702593	FDA approved drug targets, Predicted intracellular proteins, Predicted membrane proteins	Ion transport, Transport	Chloride channel, Ion channel, Ligand-gated ion channel, Receptor	FDA approved drug targets	Evidence at protein level	Evidence at transcript level	Evidence at transcript level	Evidence at protein level	Tissue enriched	Detected in single	114	brain: 71.1	Not detected	Not detected			Not detected	Not detected			Region enriched	Detected in many	14	cerebellum: 71.1	Not detected in immune cells	Not detected			Not detected	Not detected			Not detected	Not detected			Region enriched	Detected in some	40	cerebellum: 1073.8	Region enriched	Detected in some	37
MC3R	MC3	ENSG00000124089	Melanocortin 3 receptor	P41968	20	56248732-56249815	G-protein coupled receptors, Human disease related genes, Predicted membrane proteins	Biological rhythms	G-protein coupled receptor, Receptor, Transducer		Evidence at protein level	Evidence at transcript level	Evidence at protein level	Evidence at protein level	Tissue enriched	Detected in single	114	brain: 14.4	Not detected	Not detected			Not detected	Not detected			Group enriched	Detected in some	9	hypothalamus: 14.4;thalamus: 12.2	Not detected in immune cells	Not detected			Not detected	Not detected			Not detected	Not detected			Group enriched	Detected in some	5	basal ganglia: 4.8;hypothalamus: 4.5;thalamus: 1.3	Group enriched	Detected in some	5
MEPE		ENSG00000152595	Matrix extracellular phosphoglycoprotein	Q9NQ76	4	87821411-87846817	Predicted intracellular proteins, Predicted secreted proteins	Biomineralization			Evidence at protein level	Evidence at transcript level	Evidence at protein level	Evidence at protein level	Tissue enriched	Detected in single	107	brain: 10.6	Cell type enriched	Detected in single	18	Inhibitory neurons: 12.7	Not detected	Not detected			Region enhanced	Detected in many		cerebral cortex: 10.6	Not detected in immune cells	Not detected			Not detected	Not detected			Not detected	Not detected			Not detected	Not detected			Not detected	Not detected
GRM4	GPRC1D, mGlu4, MGLUR4	ENSG00000124493	Glutamate metabotropic receptor 4	Q14833	6	34018643-34155622	G-protein coupled receptors, Predicted intracellular proteins, Predicted membrane proteins		G-protein coupled receptor, Receptor, Transducer		Evidence at protein level	Evidence at protein level	Evidence at transcript level	Evidence at protein level	Tissue enriched	Detected in single	93	brain: 80.3	Cell type enhanced	Detected in some		Bipolar cells: 5.3;Early spermatids: 3.7;Enteroendocrine cells: 3.0;Excitatory neurons: 9.5;Inhibitory neurons: 10.8;Spermatogonia: 5.0	Cancer enhanced	Detected in some		testis cancer: 1.7	Region enriched	Detected in all	7	cerebellum: 80.3	Not detected in immune cells	Not detected			Not detected	Not detected			Group enriched	Detected in some	6	BEWO: 7.6;SCLC-21H: 18.2	Region enhanced	Detected in all		cerebellum: 79.1	Region enriched	Detected in many	5
TAS2R39		ENSG00000236398	Taste 2 receptor member 39	P59534	7	143183419-143184435	G-protein coupled receptors, Predicted membrane proteins	Sensory transduction, Taste	G-protein coupled receptor, Receptor, Transducer		Evidence at transcript level	Evidence at transcript level	Evidence at transcript level	Evidence at transcript level	Tissue enriched	Detected in single	90	brain: 8.9	Not detected	Not detected			Not detected	Not detected			Low region specificity	Detected in many			Not detected in immune cells	Not detected			Not detected	Not detected			Not detected	Not detected			Not detected	Not detected			Not detected	Not detected
PMCH	MCH	ENSG00000183395	Pro-melanin concentrating hormone	P20382	12	102196459-102197833	Predicted secreted proteins	Differentiation, Spermatogenesis	Developmental protein, Hormone, Neuropeptide		Evidence at protein level	Evidence at protein level	Evidence at protein level	Evidence at protein level	Tissue enriched	Detected in some	88	brain: 92.8	Group enriched	Detected in some	4	B-cells: 2.7;Exocrine glandular cells: 2.0;monocytes: 1.0;T-cells: 1.7	Cancer enhanced	Detected in single		endometrial cancer: 0.8	Region enhanced	Detected in many		hypothalamus: 92.8;thalamus: 60.2	Immune cell enriched	Detected in some	10	T-reg: 9.5	Lineage enriched	Detected in single	85	T-cells: 9.5	Cell line enriched	Detected in some	8	HDLM-2: 44.9	Group enriched	Detected in many	129	hypothalamus: 624.3;thalamus: 339.8	Region enriched	Detected in some	34
USP17L15		ENSG00000223569	Ubiquitin specific peptidase 17 like family member 15	C9J2P7	4	9234385-9236046	Enzymes, Predicted intracellular proteins	Ubl conjugation pathway	Hydrolase, Protease, Thiol protease		Evidence at transcript level	Evidence at transcript level	No human protein/transcript evidence	Evidence at transcript level	Tissue enriched	Detected in single	87	brain: 12.3	Not detected	Not detected			Not detected	Not detected			Low region specificity	Detected in many			Not detected in immune cells	Not detected			Not detected	Not detected			Not detected	Not detected
GRIN2B	GluN2B, NMDAR2B	ENSG00000273079	Glutamate ionotropic receptor NMDA type subunit 2B	Q13224	12	13437942-13982002	Disease related genes, FDA approved drug targets, Human disease related genes, Predicted intracellular proteins, Predicted membrane proteins, RAS pathway related proteins	Ion transport, Transport	Ion channel, Ligand-gated ion channel, Receptor	Disease variant, Epilepsy, FDA approved drug targets, Mental retardation	Evidence at protein level	Evidence at transcript level	Evidence at protein level	Evidence at protein level	Tissue enriched	Detected in single	85	brain: 36.1	Group enriched	Detected in some	4	Excitatory neurons: 625.2;Inhibitory neurons: 882.5	Not detected	Not detected			Group enriched	Detected in many	34	amygdala: 11.5;basal ganglia: 15.6;cerebral cortex: 36.1;hippocampal formation: 29.4	Not detected in immune cells	Not detected			Not detected	Not detected			Cell line enhanced	Detected in some		CACO-2: 1.3;NTERA-2: 1.6;RPTEC TERT1: 1.2	Low region specificity	Detected in many			Low region specificity	Detected in all
ANKRD63		ENSG00000230778	Ankyrin repeat domain 63	C9JTQ0	15	40281444-40282586	Predicted intracellular proteins				Evidence at protein level	Evidence at transcript level	No human protein/transcript evidence	Evidence at protein level	Tissue enriched	Detected in single	81	brain: 20.9	Not detected	Not detected			Not detected	Not detected			Region enhanced	Detected in many		basal ganglia: 20.9	Not detected in immune cells	Not detected			Not detected	Not detected			Cell line enhanced	Detected in some		HEK 293: 1.9;THP-1: 1.4	Region enhanced	Detected in many		basal ganglia: 56.7
IL1RAPL1	IL1R8, IL1RAPL, MRX10, MRX21, MRX34, OPHN4, TIGIRR-2	ENSG00000169306	Interleukin 1 receptor accessory protein like 1	Q9NZN1	X	28587446-29956718	Disease related genes, Enzymes, Human disease related genes, Plasma proteins, Potential drug targets, Predicted membrane proteins		Hydrolase, Receptor	Mental retardation	Evidence at protein level	Evidence at transcript level	Evidence at protein level	Evidence at protein level	Tissue enriched	Detected in single	73	brain: 33.4	Cell type enhanced	Detected in some		Excitatory neurons: 1315.7;Inhibitory neurons: 2598.6;Oligodendrocyte precursor cells: 1954.3;Oligodendrocytes: 6420.8	Not detected	Not detected			Region enhanced	Detected in all		white matter: 33.4	Not detected in immune cells	Not detected			Not detected	Not detected			Group enriched	Detected in some	4	GAMG: 8.7;WM-115: 2.6	Low region specificity	Detected in all			Low region specificity	Detected in all
SLC6A3	DAT, DAT1	ENSG00000142319	Solute carrier family 6 member 3	Q01959	5	1392794-1445440	Disease related genes, FDA approved drug targets, Metabolic proteins, Predicted membrane proteins, Transporters	Neurotransmitter transport, Symport, Transport		Disease variant, Dystonia, FDA approved drug targets, Neurodegeneration, Parkinsonism	Evidence at protein level	Evidence at protein level	Evidence at protein level	Evidence at protein level	Tissue enriched	Detected in single	73	brain: 60.6	Cell type enhanced	Detected in some		Alveolar cells type 2: 2.3;Cardiomyocytes: 1.2;Smooth muscle cells: 1.4	Cancer enriched	Detected in some	18	renal cancer: 25.7	Region enriched	Detected in some	26	midbrain: 60.6	Not detected in immune cells	Not detected			Not detected	Not detected			Not detected	Not detected			Group enriched	Detected in many	8	midbrain: 80.6;thalamus: 29.0	Region enriched	Detected in some	152
FOXB2	bA159H20.4	ENSG00000204612	Forkhead box B2	Q5VYV0	9	77019655-77020953	Predicted intracellular proteins, Transcription factors	Transcription, Transcription regulation	DNA-binding		Evidence at transcript level	Evidence at transcript level	No human protein/transcript evidence	Evidence at transcript level	Tissue enriched	Detected in single	64	brain: 6.3	Not detected	Not detected			Cancer enhanced	Detected in single		prostate cancer: 0.6	Region enriched	Detected in some	4	hypothalamus: 6.3	Not detected in immune cells	Not detected			Not detected	Not detected			Cell line enriched	Detected in single	8	NTERA-2: 1.3	Region enriched	Detected in single	11	hypothalamus: 1.1	Group enriched	Detected in many	4
NCAN	CSPG3	ENSG00000130287	Neurocan	O14594	19	19211958-19252233	Plasma proteins, Predicted intracellular proteins, Predicted secreted proteins	Cell adhesion			Evidence at protein level	Evidence at protein level	Evidence at protein level	Evidence at protein level	Tissue enriched	Detected in some	63	brain: 73.6	Cell type enriched	Detected in some	6	Astrocytes: 195.5	Cancer enriched	Detected in some	57	glioma: 71.3	Low region specificity	Detected in all			Not detected in immune cells	Not detected			Not detected	Not detected			Cell line enhanced	Detected in some		AF22: 1.0;SCLC-21H: 2.3;SH-SY5Y: 1.6	Low region specificity	Detected in all			Low region specificity	Detected in all
OXT	OT, OT-NPI, OXT-NPI	ENSG00000101405	Oxytocin/neurophysin I prepropeptide	P01178	20	3071620-3072517	Plasma proteins, Predicted secreted proteins		Hormone		Evidence at protein level	Evidence at protein level	Evidence at protein level	Evidence at protein level	Tissue enriched	Detected in some	60	brain: 1167.9	Cell type enhanced	Detected in many		Early spermatids: 30.0;Hepatocytes: 41.2;Late spermatids: 66.3;Proximal enterocytes: 15.7;Proximal tubular cells: 36.5	Cancer enriched	Detected in some	5	testis cancer: 12.1	Region enriched	Detected in many	141	hypothalamus: 1167.9	Low immune cell specificity	Detected in many			Low lineage specificity	Detected in many			Cell line enhanced	Detected in some		CACO-2: 1.6;HMC-1: 1.1	Region enriched	Detected in many	6	hypothalamus: 179.3	Group enriched	Detected in some	903
GBX2		ENSG00000168505	Gastrulation brain homeobox 2	P52951	2	236165236-236168386	Predicted intracellular proteins, Transcription factors	Transcription, Transcription regulation	DNA-binding		Evidence at protein level	Evidence at protein level	Evidence at transcript level	Evidence at protein level	Tissue enriched	Detected in single	58	brain: 14.3	Cell type enriched	Detected in single	4	Early spermatids: 2.8	Group enriched	Detected in some	6	glioma: 1.7;testis cancer: 6.6	Region enhanced	Detected in many		thalamus: 14.3	Not detected in immune cells	Not detected			Not detected	Not detected			Cell line enhanced	Detected in some		AF22: 47.5;BEWO: 8.3;PC-3: 14.2;TIME: 7.7	Region enhanced	Detected in single		thalamus: 1.3	Group enriched	Detected in some	4
OR9A2		ENSG00000179468	Olfactory receptor family 9 subfamily A member 2	Q8NGT5	7	143026158-143027195	G-protein coupled receptors, Predicted membrane proteins	Olfaction, Sensory transduction	G-protein coupled receptor, Receptor, Transducer		Evidence at transcript level	Evidence at transcript level	Evidence at transcript level	Evidence at transcript level	Tissue enriched	Detected in single	53	brain: 5.2	Cell type enriched	Detected in some	40	Oligodendrocytes: 76.5	Not detected	Not detected			Low region specificity	Detected in many			Not detected in immune cells	Not detected			Not detected	Not detected			Not detected	Not detected			Not detected	Not detected
GRIN1	GluN1, NMDAR1	ENSG00000176884	Glutamate ionotropic receptor NMDA type subunit 1	Q05586	9	137139154-137168756	Disease related genes, FDA approved drug targets, Human disease related genes, Plasma proteins, Predicted membrane proteins, RAS pathway related proteins, Transporters	Ion transport, Transport	Ion channel, Ligand-gated ion channel, Receptor	Disease variant, FDA approved drug targets, Mental retardation	Evidence at protein level	Evidence at protein level	Evidence at protein level	Evidence at protein level	Tissue enriched	Detected in some	49	brain: 186.7	Group enriched	Detected in some	4	Excitatory neurons: 132.6;Inhibitory neurons: 134.4	Cancer enhanced	Detected in some		glioma: 1.9;prostate cancer: 1.8	Region enriched	Detected in many	4	cerebral cortex: 186.7	Not detected in immune cells	Not detected			Not detected	Not detected			Cell line enhanced	Detected in some		OE19: 1.4;REH: 1.9;RPMI-8226: 2.5;SCLC-21H: 5.2;SH-SY5Y: 3.1;T-47d: 1.4	Low region specificity	Detected in all			Low region specificity	Detected in all
RIMS1	CORD7, KIAA0340, RAB3IP2, RIM, RIM1	ENSG00000079841	Regulating synaptic membrane exocytosis 1	Q86UR5	6	71886703-72403143	Disease related genes, Human disease related genes, Plasma proteins, Predicted intracellular proteins	Differentiation, Exocytosis, Neurotransmitter transport, Sensory transduction, Transport, Vision		Cone-rod dystrophy, Disease variant	Evidence at protein level	Evidence at protein level	Evidence at protein level	Evidence at protein level	Tissue enriched	Detected in some	49	brain: 365.0	Group enriched	Detected in many	4	Excitatory neurons: 653.2;Inhibitory neurons: 572.7;Oligodendrocyte precursor cells: 323.2	Cancer enhanced	Detected in single		prostate cancer: 0.7	Region enriched	Detected in many	16	cerebellum: 365.0	Not detected in immune cells	Not detected			Not detected	Not detected			Cell line enhanced	Detected in some		Daudi: 5.2;EFO-21: 8.8;LHCN-M2: 10.0;RPTEC TERT1: 15.0;SH-SY5Y: 10.7;TIME: 5.4;U-138 MG: 5.1	Low region specificity	Detected in all			Region enhanced	Detected in all
BSX	BSX1	ENSG00000188909	Brain specific homeobox	Q3C1V8	11	122977570-122981834	Predicted intracellular proteins, Transcription factors	Transcription, Transcription regulation	Activator, DNA-binding		Evidence at transcript level	Evidence at transcript level	Evidence at transcript level	Evidence at transcript level	Tissue enriched	Detected in single	48	brain: 12.0	Not detected	Not detected			Not detected	Not detected			Group enriched	Detected in some	10	hypothalamus: 12.0;thalamus: 4.4	Not detected in immune cells	Not detected			Not detected	Not detected			Not detected	Not detected			Region enriched	Detected in single	5	hypothalamus: 4.5	Region enriched	Detected in single	10
H4C3	dJ221C16.1, H4/g, H4FG, HIST1H4C	ENSG00000197061	H4 clustered histone 3	P62805	6	26103933-26104337	Disease related genes, Predicted intracellular proteins		DNA-binding		Evidence at protein level	Evidence at protein level	Evidence at protein level	Evidence at protein level	Tissue enriched	Detected in some	47	brain: 238.7	Group enriched	Detected in some	5	Cardiomyocytes: 200.9;Cytotrophoblasts: 584.5;Extravillous trophoblasts: 700.1;Hofbauer cells: 264.1;Syncytiotrophoblasts: 220.3	Cancer enhanced	Detected in many		ovarian cancer: 12.8	Region enriched	Detected in all	5	cerebellum: 238.7	Low immune cell specificity	Detected in all			Low lineage specificity	Detected in all			Cell line enhanced	Detected in many		HEK 293: 39.5;PC-3: 21.4
ZFHX3	ATBF1, C16orf47, FLJ26184, ZNF927	ENSG00000140836	Zinc finger homeobox 3	Q15911	16	72782885-73891871	Cancer-related genes, Plasma proteins, Predicted intracellular proteins, Transcription factors	Myogenesis, Transcription, Transcription regulation	Activator, DNA-binding, Repressor	Cancer-related genes	Evidence at protein level	Evidence at protein level	Evidence at protein level	Evidence at protein level	Tissue enriched	Detected in many	47	brain: 501.8	Cell type enhanced	Detected in all		Microglial cells: 285.8;Smooth muscle cells: 177.3	Low cancer specificity	Detected in all			Region enriched	Detected in all	7	cerebral cortex: 501.8	Not detected in immune cells	Not detected			Not detected	Not detected			Low cell line specificity	Detected in many			Low region specificity	Detected in many			Low region specificity	Detected in all
SYNDIG1L	capucin, DSPC1, IFITMD4, TMEM90A	ENSG00000183379	Synapse differentiation inducing 1 like	A6NDD5	14	74405894-74426210	Predicted intracellular proteins, Predicted membrane proteins				Evidence at transcript level	Evidence at transcript level	No human protein/transcript evidence	Evidence at transcript level	Tissue enriched	Detected in some	42	brain: 468.2	Cell type enhanced	Detected in some		Alveolar cells type 2: 2.7;Bipolar cells: 10.9;Inhibitory neurons: 4.8	Cancer enhanced	Detected in some		thyroid cancer: 1.1	Region enriched	Detected in all	5	basal ganglia: 468.2	Not detected in immune cells	Not detected			Not detected	Not detected			Not detected	Not detected			Region enriched	Detected in all	8	basal ganglia: 280.7	Region enriched	Detected in many	7
GSX1	Gsh-1, GSH1	ENSG00000169840	GS homeobox 1	Q9H4S2	13	27792483-27794768	Predicted intracellular proteins, Transcription factors	Transcription, Transcription regulation	Activator, Developmental protein, DNA-binding		Evidence at protein level	Evidence at transcript level	Evidence at protein level	Evidence at protein level	Tissue enriched	Detected in single	41	brain: 7.5	Not detected	Not detected			Cancer enriched	Detected in single	29	glioma: 3.9	Region enriched	Detected in some	4	hypothalamus: 7.5	Not detected in immune cells	Not detected			Not detected	Not detected			Not detected	Not detected			Low region specificity	Detected in some			Not detected	Not detected
KCNN1	hSK1, KCa2.1	ENSG00000105642	Potassium calcium-activated channel subfamily N member 1	Q92952	19	17951293-18000080	FDA approved drug targets, Predicted intracellular proteins, Predicted membrane proteins, Transporters, Voltage-gated ion channels	Ion transport, Transport	Calmodulin-binding, Ion channel	FDA approved drug targets	Evidence at protein level	Evidence at transcript level	Evidence at transcript level	Evidence at protein level	Tissue enriched	Detected in some	41	brain: 92.2	Cell type enhanced	Detected in many		Excitatory neurons: 12.8;Langerhans cells: 19.8;Skeletal myocytes: 6.8	Cancer enhanced	Detected in some		testis cancer: 3.5	Group enriched	Detected in many	7	amygdala: 34.8;basal ganglia: 30.6;cerebral cortex: 67.2;hippocampal formation: 92.2;white matter: 30.6	Not detected in immune cells	Not detected			Not detected	Not detected			Cell line enriched	Detected in some	12	REH: 155.3	Low region specificity	Detected in all			Low region specificity	Detected in all
CACNG8		ENSG00000142408	Calcium voltage-gated channel auxiliary subunit gamma 8	Q8WXS5	19	53962937-53990215	FDA approved drug targets, Predicted membrane proteins, Transporters	Calcium transport, Ion transport, Transport	Calcium channel, Ion channel, Voltage-gated channel	FDA approved drug targets	Evidence at protein level	Evidence at protein level	Evidence at transcript level	Evidence at protein level	Tissue enriched	Detected in single	37	brain: 33.9	Group enriched	Detected in many	7	Excitatory neurons: 61.9;Horizontal cells: 50.5;Inhibitory neurons: 66.0;Oligodendrocyte precursor cells: 29.7	Cancer enriched	Detected in single	5	glioma: 1.6	Low region specificity	Detected in many			Immune cell enriched	Detected in single	9	basophil: 5.5	Lineage enriched	Detected in single	26	granulocytes: 5.5	Group enriched	Detected in some	5	AF22: 7.2;HMC-1: 23.7;hTERT-RPE1: 8.4;TIME: 14.9	Low region specificity	Detected in all			Low region specificity	Detected in all
MRGPRE	GPR167, mrgE	ENSG00000184350	MAS related GPR family member E	Q86SM8	11	3225030-3232417	G-protein coupled receptors, Predicted membrane proteins		G-protein coupled receptor, Receptor, Transducer		Evidence at transcript level	Evidence at transcript level	Evidence at transcript level	Evidence at transcript level	Tissue enriched	Detected in single	37	brain: 27.9	Not detected	Not detected			Cancer enriched	Detected in single	5	thyroid cancer: 0.9	Group enriched	Detected in many	4	medulla oblongata: 27.9;pons: 26.2	Not detected in immune cells	Not detected			Not detected	Not detected			Group enriched	Detected in some	6	NB-4: 1.0;RPMI-8226: 2.7;SCLC-21H: 3.9	Low region specificity	Detected in all
PNMA6F	PNMA6BL	ENSG00000225110	PNMA family member 6F	A0A0J9YX94	X	153317680-153321767	Predicted intracellular proteins				Evidence at protein level	Evidence at transcript level	No human protein/transcript evidence	Evidence at protein level	Tissue enriched	Detected in single	37	brain: 27.7	Not detected	Not detected			Not detected	Not detected			Low region specificity	Detected in many			Not detected in immune cells	Not detected			Not detected	Not detected			Not detected	Not detected
USP17L11		ENSG00000233136	Ubiquitin specific peptidase 17 like family member 11	C9JVI0	4	9215405-9216997	Enzymes, Predicted intracellular proteins	Ubl conjugation pathway	Hydrolase, Protease, Thiol protease		Evidence at transcript level	Evidence at transcript level	No human protein/transcript evidence	Evidence at transcript level	Tissue enriched	Detected in single	37	brain: 3.6	Not detected	Not detected			Not detected	Not detected			Low region specificity	Detected in many			Not detected in immune cells	Not detected			Not detected	Not detected			Not detected	Not detected
FGF3	HBGF-3, INT2	ENSG00000186895	Fibroblast growth factor 3	P11487	11	69809968-69819416	Cancer-related genes, Disease related genes, Human disease related genes, Predicted secreted proteins, RAS pathway related proteins	Differentiation	Developmental protein, Growth factor, Mitogen	Cancer-related genes, Disease variant, Proto-oncogene	Evidence at protein level	Evidence at protein level	Evidence at protein level	Evidence at protein level	Tissue enriched	Detected in single	36	brain: 3.6	Not detected	Not detected			Cancer enhanced	Detected in many		endometrial cancer: 5.4	Region enriched	Detected in single	5	cerebellum: 3.6	Not detected in immune cells	Not detected			Not detected	Not detected			Not detected	Not detected			Region enhanced	Detected in some		basal ganglia: 3.1	Not detected	Not detected
FOXB1	FKH5, HFKH-5	ENSG00000171956	Forkhead box B1	Q99853	15	60004234-60061730	Predicted intracellular proteins, Transcription factors	Transcription, Transcription regulation	DNA-binding		Evidence at protein level	Evidence at transcript level	Evidence at protein level	Evidence at protein level	Tissue enriched	Detected in single	34	brain: 21.6	Cell type enriched	Detected in some	4	Early spermatids: 32.5	Cancer enhanced	Detected in some		endometrial cancer: 1.2	Low region specificity	Detected in many			Immune cell enriched	Detected in single	5	T-reg: 1.1	Lineage enriched	Detected in single	12	T-cells: 1.1	Cell line enhanced	Detected in some		AF22: 6.6;HDLM-2: 14.7;HEK 293: 10.7;JURKAT: 5.6	Region enhanced	Detected in many		hypothalamus: 6.6	Low region specificity	Detected in many
GRID2IP		ENSG00000215045	Grid2 interacting protein	A4D2P6	7	6497462-6551436	Predicted intracellular proteins				Evidence at protein level	Evidence at transcript level	No human protein/transcript evidence	Evidence at protein level	Tissue enriched	Detected in single	34	brain: 31.9	Cell type enhanced	Detected in some		Excitatory neurons: 2.8;Inhibitory neurons: 2.9;Oligodendrocyte precursor cells: 4.5	Low cancer specificity	Detected in some			Region enhanced	Detected in many		thalamus: 31.9	Not detected in immune cells	Not detected			Not detected	Not detected			Cell line enriched	Detected in single	4	REH: 3.6	Group enriched	Detected in many	5	cerebellum: 22.4;thalamus: 7.2	Low region specificity	Detected in all
TBR1		ENSG00000136535	T-box brain transcription factor 1	Q16650	2	161416297-161425870	Disease related genes, Human disease related genes, Predicted intracellular proteins, Transcription factors	Transcription, Transcription regulation	DNA-binding	Autism spectrum disorder, Disease variant, Mental retardation	Evidence at protein level	Evidence at protein level	Evidence at protein level	Evidence at protein level	Tissue enriched	Detected in single	34	brain: 29.1	Group enriched	Detected in some	5	Early spermatids: 32.3;Late spermatids: 65.1	Not detected	Not detected			Group enriched	Detected in many	196	amygdala: 9.2;basal ganglia: 27.4;cerebral cortex: 29.1;hippocampal formation: 13.0;white matter: 19.1	Not detected in immune cells	Not detected			Not detected	Not detected			Not detected	Not detected			Group enriched	Detected in many	6	amygdala: 44.6;basal ganglia: 28.3;cerebral cortex: 70.8;hippocampal formation: 45.7;white matter: 43.9	Region enhanced	Detected in many
CREG2		ENSG00000175874	Cellular repressor of E1A stimulated genes 2	Q8IUH2	2	101345550-101387503	Predicted secreted proteins				Evidence at protein level	Evidence at protein level	Evidence at protein level	Evidence at protein level	Tissue enriched	Detected in single	33	brain: 27.8	Cell type enhanced	Detected in some		Excitatory neurons: 66.0;Inhibitory neurons: 27.6;Oligodendrocytes: 12.0	Low cancer specificity	Detected in many			Group enriched	Detected in many	12	amygdala: 8.7;basal ganglia: 17.2;cerebral cortex: 26.3;hippocampal formation: 27.8;white matter: 9.0	Not detected in immune cells	Not detected			Not detected	Not detected			Cell line enhanced	Detected in some		CACO-2: 2.5;HaCaT: 6.3;HeLa: 2.5;OE19: 7.1;PC-3: 2.4;RT4: 1.7	Low region specificity	Detected in all			Low region specificity	Detected in many
GPR151	GALR4, PGR7	ENSG00000173250	G protein-coupled receptor 151	Q8TDV0	5	146513103-146516190	G-protein coupled receptors, Predicted membrane proteins		G-protein coupled receptor, Receptor, Transducer		Evidence at protein level	Evidence at transcript level	Evidence at protein level	Evidence at protein level	Tissue enriched	Detected in single	33	brain: 8.8	Not detected	Not detected			Not detected	Not detected			Region enriched	Detected in single	40	midbrain: 8.8	Not detected in immune cells	Not detected			Not detected	Not detected			Not detected	Not detected			Region enriched	Detected in many	19	thalamus: 30.6	Region enriched	Detected in single	9
MAG	GMA, S-MAG, SIGLEC-4A, SIGLEC4A	ENSG00000105695	Myelin associated glycoprotein	P20916	19	35292125-35313807	Disease related genes, Human disease related genes, Plasma proteins, Predicted intracellular proteins, Predicted membrane proteins	Cell adhesion		Disease variant, Hereditary spastic paraplegia, Neurodegeneration	Evidence at protein level	Evidence at protein level	Evidence at protein level	Evidence at protein level	Tissue enriched	Detected in some	33	brain: 731.4	Cell type enriched	Detected in some	12	Oligodendrocytes: 267.8	Cancer enriched	Detected in some	7	glioma: 20.3	Low region specificity	Detected in all			Immune cell enriched	Detected in single	12	plasmacytoid DC: 2.9	Lineage enriched	Detected in single	12	dendritic cells: 2.9	Cell line enriched	Detected in some	22	WM-115: 36.6	Region enhanced	Detected in all		white matter: 2742.2	Low region specificity	Detected in all
SULT4A1	hBR-STL-1, SULTX3	ENSG00000130540	Sulfotransferase family 4A member 1	Q9BR01	22	43824509-43862513	Metabolic proteins, Predicted intracellular proteins	Lipid metabolism, Steroid metabolism	Transferase		Evidence at protein level	Evidence at protein level	Evidence at protein level	Evidence at protein level	Tissue enriched	Detected in some	33	brain: 90.2	Cell type enhanced	Detected in some		Bipolar cells: 23.0;Early spermatids: 23.7;Excitatory neurons: 53.1;Horizontal cells: 23.5;Inhibitory neurons: 55.2;Late spermatids: 29.4;Rod photoreceptor cells: 19.5	Cancer enhanced	Detected in many		testis cancer: 6.3	Region enhanced	Detected in many		cerebral cortex: 90.2	Not detected in immune cells	Not detected			Not detected	Not detected			Not detected	Not detected			Low region specificity	Detected in all			Low region specificity	Detected in all
BLID	BRCC2	ENSG00000259571	BH3-like motif containing, cell death inducer	Q8IZY5	11	122115340-122116215	Predicted intracellular proteins	Apoptosis			Evidence at protein level	Evidence at transcript level	Evidence at protein level	Evidence at protein level	Tissue enriched	Detected in single	31	brain: 5.8	Not detected	Not detected			Not detected	Not detected			Low region specificity	Detected in all			Not detected in immune cells	Not detected			Not detected	Not detected			Cell line enhanced	Detected in some		GAMG: 1.9;hTEC/SVTERT24-B: 1.0;hTERT-RPE1: 1.0;LHCN-M2: 1.4;U-87 MG: 1.7
FEZF2	FEZL, FKSG36, FLJ10142, TOF, Zfp312, ZNF312	ENSG00000153266	FEZ family zinc finger 2	Q8TBJ5	3	62369681-62374324	Predicted intracellular proteins, Transcription factors	Differentiation, Neurogenesis, Transcription, Transcription regulation	Developmental protein, DNA-binding, Repressor		Evidence at protein level	Evidence at transcript level	Evidence at transcript level	Evidence at protein level	Tissue enriched	Detected in some	31	brain: 179.0	Cell type enriched	Detected in some	4	Bipolar cells: 51.5	Cancer enhanced	Detected in single		glioma: 0.5	Group enriched	Detected in all	6	cerebral cortex: 179.0;hippocampal formation: 60.1	Not detected in immune cells	Not detected			Not detected	Not detected			Cell line enhanced	Detected in single		AF22: 1.4	Low region specificity	Detected in many			Group enriched	Detected in many	5
IGHD2OR15-2A	IGHD2/OR15-2A, IGHD2OR152A	ENSG00000282599	Immunoglobulin heavy diversity 2/OR15-2A (non-functional)		15	20008402-20008432	Immunoglobulin genes, Predicted intracellular proteins				Evidence at transcript level	Evidence at transcript level			Tissue enriched	Detected in single	31	brain: 3.0	Not detected	Not detected							Low region specificity	Detected in many			Not detected in immune cells	Not detected			Not detected	Not detected			Not detected	Not detected
IGHD2OR15-2B	IGHD2/OR15-2B, IGHD2OR152B	ENSG00000282268	Immunoglobulin heavy diversity 2/OR15-2B (non-functional)		15	21015048-21015078	Immunoglobulin genes, Predicted intracellular proteins				Evidence at transcript level	Evidence at transcript level			Tissue enriched	Detected in single	31	brain: 3.0	Not detected	Not detected							Low region specificity	Detected in many			Not detected in immune cells	Not detected			Not detected	Not detected			Not detected	Not detected
IGHD3OR15-3A	IGHD3/OR15-3A, IGHD3OR153A	ENSG00000282520	Immunoglobulin heavy diversity 3/OR15-3A (non-functional)		15	20005905-20005935	Immunoglobulin genes, Predicted intracellular proteins				Evidence at transcript level	Evidence at transcript level			Tissue enriched	Detected in single	31	brain: 3.0	Not detected	Not detected							Low region specificity	Detected in some			Not detected in immune cells	Not detected			Not detected	Not detected			Cell line enhanced	Detected in some		NTERA-2: 1.3;RPMI-8226: 3.8
IGHD3OR15-3B	IGHD3/OR15-3B, IGHD3OR153B	ENSG00000282089	Immunoglobulin heavy diversity 3/OR15-3B (non-functional)		15	21012559-21012589	Immunoglobulin genes, Predicted intracellular proteins				Evidence at transcript level	Evidence at transcript level			Tissue enriched	Detected in single	31	brain: 3.0	Not detected	Not detected							Low region specificity	Detected in some			Not detected in immune cells	Not detected			Not detected	Not detected			Cell line enhanced	Detected in some		NTERA-2: 1.3;RPMI-8226: 3.8
FERD3L	bHLHa31, N-TWIST, NATO3	ENSG00000146618	Fer3 like bHLH transcription factor	Q96RJ6	7	19144782-19145421	Predicted intracellular proteins, Transcription factors	Transcription, Transcription regulation	DNA-binding, Repressor		Evidence at protein level	Evidence at transcript level	Evidence at protein level	Evidence at protein level	Tissue enriched	Detected in single	29	brain: 5.3	Not detected	Not detected			Not detected	Not detected			Region enhanced	Detected in many		midbrain: 5.3	Not detected in immune cells	Not detected			Not detected	Not detected			Cell line enriched	Detected in single	109	SCLC-21H: 10.9	Not detected	Not detected			Region enriched	Detected in some	16
HRH3	GPCR97	ENSG00000101180	Histamine receptor H3	Q9Y5N1	20	62214960-62220278	FDA approved drug targets, G-protein coupled receptors, Predicted membrane proteins		G-protein coupled receptor, Receptor, Transducer	FDA approved drug targets	Evidence at protein level	Evidence at transcript level	Evidence at protein level	Evidence at protein level	Tissue enriched	Detected in some	29	brain: 59.6	Cell type enriched	Detected in some	4	Inhibitory neurons: 23.8	Cancer enhanced	Detected in single		glioma: 0.5	Low region specificity	Detected in all			Not detected in immune cells	Not detected			Not detected	Not detected			Cell line enriched	Detected in some	6	SCLC-21H: 15.6	Low region specificity	Detected in all			Low region specificity	Detected in all
CACNA1E	BII, CACH6, CACNL1A6, Cav2.3	ENSG00000198216	Calcium voltage-gated channel subunit alpha1 E	Q15878	1	181317690-181808084	Disease related genes, FDA approved drug targets, Human disease related genes, Predicted intracellular proteins, Predicted membrane proteins, Voltage-gated ion channels	Calcium transport, Ion transport, Transport	Calcium channel, Ion channel, Voltage-gated channel	Disease variant, Epilepsy, FDA approved drug targets	Evidence at protein level	Evidence at transcript level	Evidence at protein level	Evidence at protein level	Tissue enriched	Detected in some	28	brain: 42.8	Cell type enhanced	Detected in some		Excitatory neurons: 188.7;Inhibitory neurons: 116.0;Oligodendrocyte precursor cells: 73.9;Oligodendrocytes: 34.2	Low cancer specificity	Detected in single			Low region specificity	Detected in many			Not detected in immune cells	Not detected			Not detected	Not detected			Cell line enhanced	Detected in some		CACO-2: 1.6;NB-4: 1.0;NTERA-2: 1.1;U-266/70: 2.8	Low region specificity	Detected in all			Low region specificity	Detected in all
FEZF1	ZNF312B	ENSG00000128610	FEZ family zinc finger 1	A0PJY2	7	122301303-122310691	Disease related genes, Human disease related genes, Predicted intracellular proteins, Transcription factors	Differentiation, Neurogenesis, Transcription, Transcription regulation	Developmental protein, DNA-binding, Repressor	Disease variant, Hypogonadotropic hypogonadism, Kallmann syndrome	Evidence at protein level	Evidence at protein level	Evidence at protein level	Evidence at protein level	Tissue enriched	Detected in some	28	brain: 126.1	Group enriched	Detected in some	5	Bipolar cells: 5.1;Spermatocytes: 5.5	Low cancer specificity	Detected in many			Region enriched	Detected in many	5	thalamus: 126.1	Not detected in immune cells	Not detected			Not detected	Not detected			Group enriched	Detected in some	10	NTERA-2: 152.1;SCLC-21H: 66.0	Region enriched	Detected in some	11	hypothalamus: 11.7	Region enriched	Detected in single	14
KCNK4	K2p4.1, TRAAK	ENSG00000182450	Potassium two pore domain channel subfamily K member 4	Q9NYG8	11	64291302-64300031	Disease related genes, Human disease related genes, Potential drug targets, Predicted intracellular proteins, Predicted membrane proteins, Voltage-gated ion channels	Ion transport, Potassium transport, Transport	Ion channel, Potassium channel, Voltage-gated channel	Disease variant, Epilepsy, Mental retardation	Evidence at protein level	Evidence at transcript level	Evidence at protein level	Evidence at protein level	Tissue enriched	Detected in single	28	brain: 6.9	Cell type enhanced	Detected in some		Astrocytes: 2.9;Endometrial stromal cells: 9.8;Excitatory neurons: 9.0;Extravillous trophoblasts: 3.6;Horizontal cells: 3.3;Muller glia cells: 4.4	Not detected	Not detected			Low region specificity	Detected in many			Not detected in immune cells	Not detected			Not detected	Not detected			Not detected	Not detected			Low region specificity	Detected in all			Low region specificity	Detected in many
MOG	BTN6, BTNL11	ENSG00000204655	Myelin oligodendrocyte glycoprotein	Q16653	6	29657002-29672372	Disease related genes, Human disease related genes, Predicted membrane proteins	Cell adhesion, Host-virus interaction	Host cell receptor for virus entry, Receptor	Disease variant	Evidence at protein level	Evidence at protein level	Evidence at protein level	Evidence at protein level	Tissue enriched	Detected in some	28	brain: 73.8	Cell type enriched	Detected in some	49	Oligodendrocytes: 472.3	Cancer enriched	Detected in single	45	glioma: 15.1	Region enriched	Detected in all	4	cerebral cortex: 73.8	Not detected in immune cells	Not detected			Not detected	Not detected			Not detected	Not detected			Region enhanced	Detected in all		white matter: 1396.5	Low region specificity	Detected in all
OR6V1	GPR138	ENSG00000225781	Olfactory receptor family 6 subfamily V member 1	Q8N148	7	143052320-143053347	G-protein coupled receptors, Predicted membrane proteins	Olfaction, Sensory transduction	G-protein coupled receptor, Receptor, Transducer		Evidence at transcript level	Evidence at transcript level	Evidence at transcript level	Evidence at transcript level	Tissue enriched	Detected in single	28	brain: 2.8	Not detected	Not detected			Not detected	Not detected			Low region specificity	Detected in many			Not detected in immune cells	Not detected			Not detected	Not detected			Not detected	Not detected							Not detected	Not detected
TLX3	HOX11L2, RNX	ENSG00000164438	T cell leukemia homeobox 3	O43711	5	171309248-171312139	Cancer-related genes, Human disease related genes, Predicted intracellular proteins, Transcription factors		Developmental protein, DNA-binding	Cancer-related genes	Evidence at protein level	Evidence at protein level	Evidence at protein level	Evidence at protein level	Tissue enriched	Detected in single	27	brain: 9.0	Cell type enriched	Detected in some	6	Extravillous trophoblasts: 7.7	Cancer enhanced	Detected in some		cervical cancer: 1.7	Group enriched	Detected in many	6	cerebellum: 9.0;medulla oblongata: 2.3;spinal cord: 5.3	Not detected in immune cells	Not detected			Not detected	Not detected			Cell line enriched	Detected in some	5	SH-SY5Y: 25.9	Region enriched	Detected in single	7	cerebellum: 2.2	Region enriched	Detected in some	8
GAP43	B-50, GAP-43, PP46	ENSG00000172020	Growth associated protein 43	P17677	3	115623510-115721490	Plasma proteins, Predicted intracellular proteins, Transporters	Differentiation, Growth regulation, Neurogenesis	Calmodulin-binding, Developmental protein		Evidence at protein level	Evidence at protein level	Evidence at protein level	Evidence at protein level	Tissue enriched	Detected in many	26	brain: 277.0	Cell type enriched	Detected in some	4	Excitatory neurons: 270.2	Cancer enriched	Detected in many	43	glioma: 245.6	Low region specificity	Detected in all			Not detected in immune cells	Not detected			Not detected	Not detected			Cell line enhanced	Detected in some		AF22: 37.9;NTERA-2: 81.1;SCLC-21H: 52.2;SH-SY5Y: 39.6;U-87 MG: 18.9	Low region specificity	Detected in all			Low region specificity	Detected in all
ANKRD34B	DP58	ENSG00000189127	Ankyrin repeat domain 34B	A5PLL1	5	80556755-80570280	Predicted intracellular proteins				Evidence at protein level	Evidence at protein level	Evidence at transcript level	Evidence at protein level	Tissue enriched	Detected in some	24	brain: 40.7	Cell type enhanced	Detected in some		Cardiomyocytes: 2.0;Collecting duct cells: 3.7;Enteroendocrine cells: 1.8;Inhibitory neurons: 6.0;Kupffer cells: 1.2	Cancer enhanced	Detected in some		prostate cancer: 2.3	Region enhanced	Detected in many		thalamus: 40.7	Immune cell enriched	Detected in single	5	neutrophil: 3.8	Lineage enriched	Detected in single	5	granulocytes: 3.8	Cell line enriched	Detected in some	29	RPTEC TERT1: 97.9	Low region specificity	Detected in all			Low region specificity	Detected in many
PYDC2	POP2	ENSG00000253548	Pyrin domain containing 2	Q56P42	3	191461163-191461456	Predicted intracellular proteins	Immunity, Inflammatory response, Innate immunity	Signal transduction inhibitor		Evidence at protein level	Evidence at transcript level	Evidence at protein level	Evidence at protein level	Tissue enriched	Detected in single	24	brain: 2.4	Not detected	Not detected			Not detected	Not detected			Region enhanced	Detected in single		cerebral cortex: 2.4	Not detected in immune cells	Not detected			Not detected	Not detected			Cell line enriched	Detected in single	11	A549: 1.1					Not detected	Not detected
ABCA2	ABC2	ENSG00000107331	ATP binding cassette subfamily A member 2	Q9BZC7	9	137007234-137028922	Disease related genes, Human disease related genes, Plasma proteins, Potential drug targets, Predicted intracellular proteins, Predicted membrane proteins, Transporters	Transport	Translocase	Disease variant, Epilepsy, Mental retardation	Evidence at protein level	Evidence at protein level	Evidence at protein level	Evidence at protein level	Tissue enriched	Detected in many	23	brain: 543.0	Cell type enriched	Detected in many	10	Oligodendrocytes: 388.7	Low cancer specificity	Detected in all			Low region specificity	Detected in all			Not detected in immune cells	Not detected			Not detected	Not detected			Cell line enhanced	Detected in many		T-47d: 66.4	Low region specificity	Detected in all
GPR26		ENSG00000154478	G protein-coupled receptor 26	Q8NDV2	10	123666355-123697399	G-protein coupled receptors, Predicted membrane proteins		G-protein coupled receptor, Receptor, Transducer		Evidence at protein level	Evidence at protein level	Evidence at protein level	Evidence at protein level	Tissue enriched	Detected in single	23	brain: 7.7	Cell type enriched	Detected in some	6	Excitatory neurons: 11.4	Cancer enriched	Detected in single	13	breast cancer: 0.7	Low region specificity	Detected in many			Not detected in immune cells	Not detected			Not detected	Not detected			Cell line enriched	Detected in single	11	SCLC-21H: 1.0	Low region specificity	Detected in many			Region enhanced	Detected in many
RTP5	C2orf85, CXXC11, FLJ33590, Z3CXXC5	ENSG00000188011	Receptor transporter protein 5 (putative)	Q14D33	2	241869600-241873823	Predicted membrane proteins				Evidence at protein level	Evidence at protein level	Evidence at protein level	Evidence at protein level	Tissue enriched	Detected in some	23	brain: 32.9	Cell type enhanced	Detected in some		Early spermatids: 8.8;Inhibitory neurons: 4.1;Late spermatids: 2.8;Oligodendrocyte precursor cells: 17.6	Cancer enriched	Detected in single	10	glioma: 1.7	Low region specificity	Detected in many			Not detected in immune cells	Not detected			Not detected	Not detected			Group enriched	Detected in some	20	MOLT-4: 1.3;SCLC-21H: 2.6					Low region specificity	Detected in all
SLC6A5	GLYT2, NET1	ENSG00000165970	Solute carrier family 6 member 5	Q9Y345	11	20599594-20659285	Disease related genes, Human disease related genes, Metabolic proteins, Plasma proteins, Potential drug targets, Predicted membrane proteins, Transporters	Neurotransmitter transport, Symport, Transport		Disease variant	Evidence at protein level	Evidence at transcript level	Evidence at protein level	Evidence at protein level	Tissue enriched	Detected in single	23	brain: 22.2	Group enriched	Detected in some	39	Early spermatids: 20.6;Late spermatids: 66.9	Not detected	Not detected			Group enriched	Detected in many	5	medulla oblongata: 22.2;pons: 20.0;spinal cord: 7.6	Not detected in immune cells	Not detected			Not detected	Not detected			Not detected	Not detected			Region enriched	Detected in some	9	pons and medulla: 49.3	Group enriched	Detected in many	8
C4orf50	FLJ46481	ENSG00000181215	Chromosome 4 open reading frame 50	Q6ZRC1	4	5897373-6200555	Predicted intracellular proteins				Evidence at transcript level	Evidence at transcript level	Evidence at transcript level	Evidence at transcript level	Tissue enriched	Detected in single	22	brain: 4.7	Group enriched	Detected in some	4	Excitatory neurons: 12.7;Inhibitory neurons: 5.4	Not detected	Not detected			Low region specificity	Detected in many			Not detected in immune cells	Not detected			Not detected	Not detected			Not detected	Not detected			Low region specificity	Detected in many			Low region specificity	Detected in all
NEUROD6	Atoh2, bHLHa2, Math-2, Nex1, NEX1M	ENSG00000164600	Neuronal differentiation 6	Q96NK8	7	31337465-31340726	Predicted intracellular proteins, Transcription factors	Differentiation, Neurogenesis, Transcription, Transcription regulation	Activator, Developmental protein, DNA-binding		Evidence at protein level	Evidence at protein level	Evidence at transcript level	Evidence at protein level	Tissue enriched	Detected in some	22	brain: 24.5	Cell type enriched	Detected in some	10	Excitatory neurons: 20.3	Not detected	Not detected			Group enriched	Detected in all	6	amygdala: 8.1;basal ganglia: 10.2;cerebral cortex: 15.3;hippocampal formation: 24.5;white matter: 6.6	Not detected in immune cells	Not detected			Not detected	Not detected			Cell line enriched	Detected in single	66	SCLC-21H: 6.5	Region enhanced	Detected in all		hippocampal formation: 225.0	Group enriched	Detected in many	9
CRH	CRF, CRH1	ENSG00000147571	Corticotropin releasing hormone	P06850	8	66176376-66178464	Plasma proteins, Predicted secreted proteins		Hormone		Evidence at protein level	Evidence at transcript level	Evidence at protein level	Evidence at protein level	Tissue enriched	Detected in some	21	brain: 137.2	Cell type enriched	Detected in some	5	Syncytiotrophoblasts: 160.6	Cancer enriched	Detected in some	28	urothelial cancer: 34.5	Region enriched	Detected in many	6	medulla oblongata: 137.2	Not detected in immune cells	Not detected			Not detected	Not detected			Cell line enhanced	Detected in single		SuSa: 1.3	Low region specificity	Detected in many			Region enhanced	Detected in many
EN2		ENSG00000164778	Engrailed homeobox 2	P19622	7	155458129-155464831	Disease related genes, Predicted intracellular proteins, Transcription factors		Developmental protein, DNA-binding	Autism, Autism spectrum disorder	Evidence at protein level	Evidence at protein level	Evidence at transcript level	Evidence at protein level	Tissue enriched	Detected in single	21	brain: 19.2	Group enriched	Detected in some	4	Endometrial ciliated cells: 3.6;Glandular and luminal cells: 8.7	Cancer enhanced	Detected in many		melanoma: 6.3	Group enriched	Detected in many	6	cerebellum: 19.2;midbrain: 8.0	Not detected in immune cells	Not detected			Not detected	Not detected			Cell line enhanced	Detected in some		AF22: 41.1;AN3-CA: 15.2;HAP1: 9.0;HEK 293: 25.1;SK-MEL-30: 12.9	Region enriched	Detected in some	8	cerebellum: 27.8	Region enriched	Detected in some	5
KLHL1	FLJ30047, KIAA1490, MRP2	ENSG00000150361	Kelch like family member 1	Q9NR64	13	69700594-70108493	Predicted intracellular proteins		Actin-binding		Evidence at protein level	Evidence at transcript level	Evidence at protein level	Evidence at protein level	Tissue enriched	Detected in some	21	brain: 31.4	Cell type enriched	Detected in some	7	Oligodendrocyte precursor cells: 206.1	Cancer enriched	Detected in single	7	breast cancer: 0.7	Low region specificity	Detected in all			Not detected in immune cells	Not detected			Not detected	Not detected			Cell line enriched	Detected in single	13	HeLa: 2.2	Low region specificity	Detected in many			Low region specificity	Detected in many
NRGN	RC3	ENSG00000154146	Neurogranin	Q92686	11	124739942-124747210	Predicted intracellular proteins		Calmodulin-binding		Evidence at protein level	Evidence at protein level	Evidence at protein level	Evidence at protein level	Tissue enriched	Detected in many	21	brain: 1158.0	Cell type enhanced	Detected in many		Excitatory neurons: 245.6;Macrophages: 214.7;Smooth muscle cells: 60.5	Cancer enhanced	Detected in all		glioma: 39.8	Region enhanced	Detected in many		cerebral cortex: 1158.0	Low immune cell specificity	Detected in many			Group enriched	Detected in many	6	dendritic cells: 1.8;granulocytes: 2.5;monocytes: 3.6	Cell line enhanced	Detected in many		HEL: 154.7;PC-3: 122.8	Group enriched	Detected in all	9	amygdala: 785.5;basal ganglia: 687.3;cerebral cortex: 1219.9;hippocampal formation: 641.9;white matter: 422.3	Group enriched	Detected in all	6
PRLH	PRH	ENSG00000071677	Prolactin releasing hormone	P81277	2	237566574-237567175	Predicted secreted proteins		Hormone		Evidence at protein level	Evidence at transcript level	Evidence at transcript level	Evidence at protein level	Tissue enriched	Detected in some	21	brain: 22.8	Cell type enhanced	Detected in single		Endometrial ciliated cells: 1.0	Cancer enhanced	Detected in single		endometrial cancer: 0.7	Region enhanced	Detected in many		medulla oblongata: 22.8	Not detected in immune cells	Not detected			Not detected	Not detected			Cell line enhanced	Detected in some		A549: 2.3;MCF7: 1.8;RPMI-8226: 1.4	Group enriched	Detected in some	58	hypothalamus: 11.3;pons and medulla: 21.5	Region enriched	Detected in single	14
SLC18A3	VACHT	ENSG00000187714	Solute carrier family 18 member A3	Q16572	10	49610310-49612720	Disease related genes, Human disease related genes, Metabolic proteins, Potential drug targets, Predicted membrane proteins, Transporters	Neurotransmitter transport, Transport		Congenital myasthenic syndrome, Disease variant	Evidence at protein level	Evidence at transcript level	Evidence at protein level	Evidence at protein level	Tissue enriched	Detected in some	21	brain: 25.6	Cell type enriched	Detected in some	4	Fibroblasts: 7.4	Low cancer specificity	Detected in many			Low region specificity	Detected in many			Not detected in immune cells	Not detected			Not detected	Not detected			Cell line enriched	Detected in some	4	SH-SY5Y: 7.2	Low region specificity	Detected in many			Region enriched	Detected in many	5
GRIK2	GluK2, GLUR6, MRT6	ENSG00000164418	Glutamate ionotropic receptor kainate type subunit 2	Q13002	6	101181257-102070083	Disease related genes, FDA approved drug targets, Human disease related genes, Predicted intracellular proteins, Predicted membrane proteins	Ion transport, Transport	Ion channel, Ligand-gated ion channel, Receptor	Disease variant, FDA approved drug targets, Mental retardation	Evidence at protein level	Evidence at protein level	Evidence at protein level	Evidence at protein level	Tissue enriched	Detected in many	20	brain: 93.3	Group enriched	Detected in some	26	Excitatory neurons: 724.6;Inhibitory neurons: 2376.0;Oligodendrocyte precursor cells: 1234.0	Cancer enriched	Detected in some	5	glioma: 3.9	Region enhanced	Detected in all		cerebellum: 93.3	Not detected in immune cells	Not detected			Not detected	Not detected			Cell line enhanced	Detected in some		BJ: 16.4;BJ hTERT+: 26.6;fHDF/TERT166: 20.8;HAP1: 10.2;SiHa: 11.1;WM-115: 24.6	Low region specificity	Detected in all			Low region specificity	Detected in all
H4C8	H4/h, H4FH, HIST1H4H	ENSG00000158406	H4 clustered histone 8	P62805	6	26277609-26285638	Disease related genes, Predicted intracellular proteins		DNA-binding		Evidence at protein level	Evidence at protein level	Evidence at protein level	Evidence at protein level	Tissue enriched	Detected in some	20	brain: 51.4	Cell type enhanced	Detected in some		Cytotrophoblasts: 1.8;dendritic cells: 3.4;Extravillous trophoblasts: 1.5;Hofbauer cells: 1.8;Plasma cells: 1.3;Syncytiotrophoblasts: 10.4	Low cancer specificity	Detected in all			Region enhanced	Detected in all		cerebellum: 51.4	Group enriched	Detected in some	7	eosinophil: 4.2;neutrophil: 8.9	Lineage enriched	Detected in single	9	granulocytes: 8.9	Cell line enhanced	Detected in many		MOLT-4: 17.5;U-266/84: 29.8	Low region specificity	Detected in single
PCDH8	ARCADLIN, PAPC	ENSG00000136099	Protocadherin 8	O95206	13	52842889-52848641	Plasma proteins, Predicted membrane proteins	Cell adhesion			Evidence at protein level	Evidence at transcript level	Evidence at protein level	Evidence at protein level	Tissue enriched	Detected in some	20	brain: 28.4	Cell type enhanced	Detected in some		Bipolar cells: 18.2;Excitatory neurons: 24.8;Inhibitory neurons: 18.6;Muller glia cells: 25.8	Cancer enhanced	Detected in some		glioma: 1.9	Region enhanced	Detected in many		hippocampal formation: 28.4	Not detected in immune cells	Not detected			Not detected	Not detected			Cell line enriched	Detected in some	4	AF22: 23.9	Low region specificity	Detected in many			Low region specificity	Detected in all
PRKCG	MGC57564, PKCÃŽÂ³, PKCC, PKCG, SCA14	ENSG00000126583	Protein kinase C gamma	P05129	19	53879190-53907652	Disease related genes, Enzymes, FDA approved drug targets, Human disease related genes, Metabolic proteins, Predicted intracellular proteins, RAS pathway related proteins	Biological rhythms	Kinase, Serine/threonine-protein kinase, Transferase	Disease variant, FDA approved drug targets, Neurodegeneration, Spinocerebellar ataxia	Evidence at protein level	Evidence at protein level	Evidence at protein level	Evidence at protein level	Tissue enriched	Detected in some	20	brain: 103.3	Cell type enhanced	Detected in some		Excitatory neurons: 22.6;Glandular and luminal cells: 5.1;Horizontal cells: 5.0;Inhibitory neurons: 12.8	Low cancer specificity	Detected in many			Region enhanced	Detected in many		hippocampal formation: 103.3	Not detected in immune cells	Not detected			Not detected	Not detected			Cell line enhanced	Detected in some		A549: 2.2;OE19: 4.0;SH-SY5Y: 1.5	Low region specificity	Detected in all			Low region specificity	Detected in all
SCRT1	DKFZp547F072, ZNF898	ENSG00000261678	Scratch family transcriptional repressor 1	Q9BWW7	8	144330565-144336482	Plasma proteins, Predicted intracellular proteins, Transcription factors	Transcription, Transcription regulation	DNA-binding, Repressor		Evidence at protein level	Evidence at protein level	Evidence at protein level	Evidence at protein level	Tissue enriched	Detected in some	19	brain: 64.2	Cell type enhanced	Detected in some		Bipolar cells: 41.2;Early spermatids: 55.6;Excitatory neurons: 10.6;Horizontal cells: 35.3;Inhibitory neurons: 14.2;Late spermatids: 11.2	Cancer enriched	Detected in single	5	glioma: 1.5	Low region specificity	Detected in many			Not detected in immune cells	Not detected			Not detected	Not detected			Cell line enriched	Detected in some	4	SCLC-21H: 4.8	Low region specificity	Detected in all			Low region specificity	Detected in all
ELAVL3	DKFZp547J036, HUC, HUCL, MGC20653, PLE21	ENSG00000196361	ELAV like RNA binding protein 3	Q14576	19	11451326-11481046	Predicted intracellular proteins	Differentiation, Neurogenesis	Developmental protein, RNA-binding		Evidence at protein level	Evidence at protein level	Evidence at transcript level	Evidence at protein level	Tissue enriched	Detected in some	18	brain: 106.4	Cell type enhanced	Detected in some		Astrocytes: 36.9;Bipolar cells: 26.9;Excitatory neurons: 78.1;Inhibitory neurons: 91.0;Oligodendrocyte precursor cells: 36.2;Oligodendrocytes: 120.1	Cancer enriched	Detected in some	10	glioma: 11.6	Low region specificity	Detected in all			Not detected in immune cells	Not detected			Not detected	Not detected			Group enriched	Detected in some	8	SCLC-21H: 80.9;SH-SY5Y: 46.6	Low region specificity	Detected in all			Low region specificity	Detected in all
HTR6	5-HT6, 5-HT6R	ENSG00000158748	5-hydroxytryptamine receptor 6	P50406	1	19664875-19680966	FDA approved drug targets, G-protein coupled receptors, Predicted membrane proteins		G-protein coupled receptor, Receptor, Transducer	FDA approved drug targets	Evidence at protein level	Evidence at transcript level	Evidence at protein level	Evidence at protein level	Tissue enriched	Detected in single	18	brain: 9.7	Cell type enhanced	Detected in single		Excitatory neurons: 1.6	Cancer enhanced	Detected in single		renal cancer: 0.6	Group enriched	Detected in many	4	basal ganglia: 9.7;cerebral cortex: 2.4	Not detected in immune cells	Not detected			Not detected	Not detected			Cell line enhanced	Detected in single		SH-SY5Y: 2.0	Low region specificity	Detected in many
NPTXR		ENSG00000221890	Neuronal pentraxin receptor	O95502	22	38818452-38844028	Plasma proteins, Predicted intracellular proteins		Receptor		Evidence at protein level	Evidence at protein level	No human protein/transcript evidence	Evidence at protein level	Tissue enriched	Detected in many	18	brain: 280.2	Cell type enhanced	Detected in many		Cardiomyocytes: 18.0;Excitatory neurons: 41.7;Inhibitory neurons: 50.4;Oligodendrocyte precursor cells: 19.1	Low cancer specificity	Detected in all			Region enhanced	Detected in many		hippocampal formation: 280.2	Not detected in immune cells	Not detected			Not detected	Not detected			Cell line enhanced	Detected in many		GAMG: 23.3;SCLC-21H: 30.8;SiHa: 23.6;U-87 MG: 87.9	Low region specificity	Detected in all			Low region specificity	Detected in all
SMIM43		ENSG00000164112	Small integral membrane protein 43	Q4W5P6	4	121758881-121765427	Predicted intracellular proteins				Evidence at transcript level	Evidence at transcript level	No human protein/transcript evidence	Evidence at transcript level	Tissue enriched	Detected in single	18	brain: 8.3	Group enriched	Detected in some	9	Cytotrophoblasts: 16.7;Syncytiotrophoblasts: 4.5	Low cancer specificity	Detected in single			Group enriched	Detected in some	4	basal ganglia: 8.3;cerebral cortex: 2.7	Not detected in immune cells	Not detected			Not detected	Not detected			Cell line enriched	Detected in single	7	MOLT-4: 3.2	Region enhanced	Detected in many		cerebral cortex: 24.8
SOX1		ENSG00000182968	SRY-box transcription factor 1	O00570	13	112067149-112071706	Cancer-related genes, Predicted intracellular proteins, Transcription factors	Transcription, Transcription regulation	Activator, DNA-binding	Cancer-related genes	Evidence at protein level	Evidence at transcript level	Evidence at protein level	Evidence at protein level	Tissue enriched	Detected in single	18	brain: 14.8	Group enriched	Detected in some	11	Cardiomyocytes: 4.0;Melanocytes: 3.6;Spermatogonia: 2.4	Group enriched	Detected in some	6	colorectal cancer: 0.9;glioma: 2.3;melanoma: 2.0	Region enhanced	Detected in all		thalamus: 14.8	Not detected in immune cells	Not detected			Not detected	Not detected			Cell line enriched	Detected in some	5	AF22: 29.3	Low region specificity	Detected in all
TFAP2D	TFAP2BL1	ENSG00000008197	Transcription factor AP-2 delta	Q7Z6R9	6	50713526-50773033	Predicted intracellular proteins, Transcription factors	Transcription, Transcription regulation	Activator, DNA-binding		Evidence at protein level	Evidence at transcript level	Evidence at protein level	Evidence at protein level	Tissue enriched	Detected in single	18	brain: 6.3	Cell type enhanced	Detected in single		Horizontal cells: 1.7	Cancer enriched	Detected in single	10	lung cancer: 0.5	Region enriched	Detected in some	5	midbrain: 6.3	Not detected in immune cells	Not detected			Not detected	Not detected			Cell line enhanced	Detected in single		HAP1: 1.0	Region enriched	Detected in many	4	midbrain: 11.8	Region enriched	Detected in some	6
USP17L22		ENSG00000248933	Ubiquitin specific peptidase 17 like family member 22	D6RA61	4	9267619-9269211	Enzymes, Metabolic proteins, Predicted intracellular proteins	Ubl conjugation pathway	Hydrolase, Protease, Thiol protease		Evidence at transcript level	Evidence at transcript level	No human protein/transcript evidence	Evidence at transcript level	Tissue enriched	Detected in single	18	brain: 1.8	Not detected	Not detected			Not detected	Not detected			Low region specificity	Detected in many			Not detected in immune cells	Not detected			Not detected	Not detected			Not detected	Not detected
OR2L8		ENSG00000279263	Olfactory receptor family 2 subfamily L member 8	Q8NGY9	1	247948858-247949796	G-protein coupled receptors, Predicted membrane proteins	Olfaction, Sensory transduction	G-protein coupled receptor, Receptor, Transducer		Evidence at transcript level	Evidence at transcript level	Evidence at transcript level	Evidence at transcript level	Tissue enriched	Detected in single	17	brain: 1.6	Not detected	Not detected			Not detected	Not detected			Low region specificity	Detected in single			Not detected in immune cells	Not detected			Not detected	Not detected			Not detected	Not detected
PCDH9		ENSG00000184226	Protocadherin 9	Q9HC56	13	66302834-67230445	Plasma proteins, Predicted membrane proteins	Cell adhesion			Evidence at protein level	Evidence at protein level	Evidence at protein level	Evidence at protein level	Tissue enriched	Detected in many	17	brain: 159.3	Cell type enhanced	Detected in many		Astrocytes: 4339.5;Excitatory neurons: 5259.8;Inhibitory neurons: 2489.4;Oligodendrocyte precursor cells: 6313.8;Oligodendrocytes: 14117.8	Cancer enriched	Detected in single	8	glioma: 2.4	Low region specificity	Detected in all			Group enriched	Detected in some	8	basophil: 4.5;memory B-cell: 5.3;naive B-cell: 17.3	Group enriched	Detected in many	9	B-cells: 17.3;granulocytes: 4.5	Cell line enhanced	Detected in many		AF22: 25.1;LHCN-M2: 41.6;TIME: 48.9;U-698: 64.2	Low region specificity	Detected in all			Low region specificity	Detected in all
PRSS51		ENSG00000253649	Serine protease 51	A0A1B0GVH4	8	10482878-10547585	Enzymes, Predicted intracellular proteins, Predicted secreted proteins				Evidence at transcript level	Evidence at transcript level	No human protein/transcript evidence	Evidence at transcript level	Tissue enriched	Detected in some	17	brain: 22.6	Group enriched	Detected in some	10	Early spermatids: 3.2;Late spermatids: 3.2	Low cancer specificity	Detected in many			Region enriched	Detected in some	12	cerebellum: 22.6	Not detected in immune cells	Not detected			Not detected	Not detected			Cell line enhanced	Detected in single		U-2 OS: 1.4	Not detected	Not detected			Low region specificity	Detected in single
USP17L20		ENSG00000250745	Ubiquitin specific peptidase 17 like family member 20	D6RJB6	4	9258124-9259716	Enzymes, Predicted intracellular proteins	Ubl conjugation pathway	Hydrolase, Protease, Thiol protease		Evidence at transcript level	Evidence at transcript level	No human protein/transcript evidence	Evidence at transcript level	Tissue enriched	Detected in single	17	brain: 1.7	Not detected	Not detected			Not detected	Not detected			Low region specificity	Detected in many			Not detected in immune cells	Not detected			Not detected	Not detected			Not detected	Not detected
AC092442.1		ENSG00000284684	Novel protein		4	6064977-6070162	Predicted intracellular proteins				Evidence at transcript level	Evidence at transcript level			Tissue enriched	Detected in single	16	brain: 6.0	Not detected	Not detected							Group enriched	Detected in many	7	amygdala: 1.8;basal ganglia: 6.0;cerebral cortex: 3.7;hippocampal formation: 1.9;hypothalamus: 2.4	Not detected in immune cells	Not detected			Not detected	Not detected			Not detected	Not detected			Not detected	Not detected
CNTNAP4	CASPR4, KIAA1763	ENSG00000152910	Contactin associated protein family member 4	Q9C0A0	16	76277278-76560757	Predicted membrane proteins	Cell adhesion			Evidence at protein level	Evidence at protein level	Evidence at protein level	Evidence at protein level	Tissue enriched	Detected in some	16	brain: 121.6	Group enriched	Detected in some	8	Inhibitory neurons: 326.7;Oligodendrocytes: 1150.3	Cancer enriched	Detected in single	5	glioma: 1.3	Low region specificity	Detected in all			Not detected in immune cells	Not detected			Not detected	Not detected			Group enriched	Detected in some	7	Daudi: 11.0;HSkMC: 4.3;Karpas-707: 3.3;RPMI-8226: 7.1
FEV	Pet-1	ENSG00000163497	FEV transcription factor, ETS family member	Q99581	2	218981087-218985184	Cancer-related genes, Disease related genes, Human disease related genes, Predicted intracellular proteins, Transcription factors	Differentiation, Neurogenesis, Transcription, Transcription regulation	Developmental protein, DNA-binding	Cancer-related genes	Evidence at protein level	Evidence at protein level	Evidence at protein level	Evidence at protein level	Tissue enriched	Detected in some	16	brain: 70.8	Cell type enriched	Detected in some	32	Enteroendocrine cells: 744.9	Group enriched	Detected in some	10	pancreatic cancer: 3.0;prostate cancer: 9.9;stomach cancer: 2.4	Group enriched	Detected in many	7	midbrain: 70.8;pons: 20.1	Not detected in immune cells	Not detected			Not detected	Not detected			Group enriched	Detected in some	6	HMC-1: 35.5;SH-SY5Y: 43.8	Region enhanced	Detected in single		midbrain: 1.9	Group enriched	Detected in some	5
GHRH	GHRF	ENSG00000118702	Growth hormone releasing hormone	P01286	20	37251086-37261814	Human disease related genes, Predicted secreted proteins				Evidence at protein level	Evidence at transcript level	Evidence at protein level	Evidence at protein level	Tissue enriched	Detected in some	16	brain: 199.5	Cell type enriched	Detected in single	7	Cardiomyocytes: 5.2	Cancer enriched	Detected in some	7	urothelial cancer: 8.5	Region enriched	Detected in some	12	hypothalamus: 199.5	Not detected in immune cells	Not detected			Not detected	Not detected			Group enriched	Detected in some	7	NTERA-2: 2.1;U-266/84: 7.9	Region enriched	Detected in many	9	hypothalamus: 32.9	Region enhanced	Detected in some
GLRA1	STHE	ENSG00000145888	Glycine receptor alpha 1	P23415	5	151822513-151924851	Disease related genes, FDA approved drug targets, Human disease related genes, Predicted membrane proteins, Transporters	Ion transport, Transport	Chloride channel, Ion channel, Ligand-gated ion channel, Receptor	Disease variant, FDA approved drug targets	Evidence at protein level	Evidence at transcript level	Evidence at protein level	Evidence at protein level	Tissue enriched	Detected in some	16	brain: 40.7	Cell type enhanced	Detected in some		Bipolar cells: 7.4;Excitatory neurons: 1.7;Horizontal cells: 1.7;Inhibitory neurons: 5.0;Oligodendrocyte precursor cells: 1.5	Not detected	Not detected			Low region specificity	Detected in many			Not detected in immune cells	Not detected			Not detected	Not detected			Not detected	Not detected			Group enriched	Detected in many	5	hypothalamus: 9.4;midbrain: 15.1;pons and medulla: 26.3	Low region specificity	Detected in many
HAPLN2	BRAL1	ENSG00000132702	Hyaluronan and proteoglycan link protein 2	Q9GZV7	1	156619331-156625725	Predicted secreted proteins				Evidence at protein level	Evidence at protein level	Evidence at protein level	Evidence at protein level	Tissue enriched	Detected in some	16	brain: 270.8	Cell type enriched	Detected in some	6	Oligodendrocytes: 202.1	Cancer enriched	Detected in some	10	glioma: 7.6	Low region specificity	Detected in all			Not detected in immune cells	Not detected			Not detected	Not detected			Not detected	Not detected			Low region specificity	Detected in many			Low region specificity	Detected in all
IFNA2	IFN-alphaA, IFNA	ENSG00000188379	Interferon alpha 2	P01563	9	21384255-21385398	Predicted secreted proteins	Antiviral defense	Cytokine		Evidence at protein level	Evidence at transcript level	Evidence at protein level	Evidence at protein level	Tissue enriched	Detected in single	16	brain: 1.6	Group enriched	Detected in some	6	Cardiomyocytes: 2.5;Granulosa cells: 1.7;Oligodendrocytes: 1.8	Not detected	Not detected			Low region specificity	Detected in some			Not detected in immune cells	Not detected			Not detected	Not detected			Not detected	Not detected
RIMS3	NIM3, RIM3	ENSG00000117016	Regulating synaptic membrane exocytosis 3	Q9UJD0	1	40620680-40665682	Predicted intracellular proteins	Exocytosis, Neurotransmitter transport, Transport			Evidence at protein level	Evidence at transcript level	Evidence at protein level	Evidence at protein level	Tissue enriched	Detected in many	16	brain: 105.9	Cell type enhanced	Detected in many		Early spermatids: 12.6;Excitatory neurons: 37.7;Inhibitory neurons: 21.1;Late spermatids: 34.4;Muller glia cells: 13.4	Low cancer specificity	Detected in many			Low region specificity	Detected in many			Immune cell enhanced	Detected in single		plasmacytoid DC: 1.5	Low lineage specificity	Detected in single			Cell line enhanced	Detected in many		Daudi: 77.4;JURKAT: 26.7;SH-SY5Y: 35.2;U-87 MG: 32.2	Low region specificity	Detected in all			Low region specificity	Detected in all
ZIC1	ZIC, ZNF201	ENSG00000152977	Zic family member 1	Q15915	3	147393422-147510293	Disease related genes, Human disease related genes, Predicted intracellular proteins, Transcription factors	Differentiation, Neurogenesis, Transcription, Transcription regulation	Activator, Developmental protein, DNA-binding	Craniosynostosis, Disease variant, Mental retardation	Evidence at protein level	Evidence at protein level	Evidence at protein level	Evidence at protein level	Tissue enriched	Detected in some	16	brain: 616.8	Group enriched	Detected in some	4	Microglial cells: 25.3;Skeletal myocytes: 61.0	Cancer enhanced	Detected in many		glioma: 9.5	Region enriched	Detected in all	5	cerebellum: 616.8	Not detected in immune cells	Not detected			Not detected	Not detected			Cell line enhanced	Detected in many		AF22: 174.0;MCF7: 43.9;U-2197: 28.5	Region enhanced	Detected in all		cerebellum: 207.4	Region enriched	Detected in all	8
MAS1		ENSG00000130368	MAS1 proto-oncogene, G protein-coupled receptor	P04201	6	159890988-159917447	Disease related genes, G-protein coupled receptors, Potential drug targets, Predicted membrane proteins		G-protein coupled receptor, Receptor, Transducer	Proto-oncogene	Evidence at protein level	Evidence at transcript level	Evidence at protein level	Evidence at protein level	Tissue enriched	Detected in single	15	brain: 9.8	Cell type enhanced	Detected in some		Alveolar cells type 1: 3.2;B-cells: 2.0;Cone photoreceptor cells: 2.1;Rod photoreceptor cells: 2.1;Urothelial cells: 1.9	Not detected	Not detected			Group enriched	Detected in some	4	cerebral cortex: 5.1;hippocampal formation: 9.8	Not detected in immune cells	Not detected			Not detected	Not detected			Cell line enriched	Detected in single	8	HMC-1: 7.5	Group enriched	Detected in many	22	amygdala: 38.5;basal ganglia: 26.6;cerebral cortex: 32.4;hippocampal formation: 64.6;white matter: 18.1	Group enriched	Detected in some	4
POU3F2	BRN2, OCT7, OTF7, POUF3	ENSG00000184486	POU class 3 homeobox 2	P20265	6	98834574-98839458	Predicted intracellular proteins, Transcription factors	Differentiation, Neurogenesis, Transcription, Transcription regulation	Activator, DNA-binding		Evidence at protein level	Evidence at protein level	Evidence at protein level	Evidence at protein level	Tissue enriched	Detected in some	15	brain: 17.3	Cell type enhanced	Detected in some		Astrocytes: 77.4;Excitatory neurons: 8.8;Muller glia cells: 11.1;Oligodendrocyte precursor cells: 27.2;Oligodendrocytes: 13.4	Cancer enriched	Detected in some	11	glioma: 16.9	Low region specificity	Detected in all			Not detected in immune cells	Not detected			Not detected	Not detected			Cell line enhanced	Detected in some		AF22: 125.4;SK-MEL-30: 18.3;U-251 MG: 39.9;WM-115: 33.8	Low region specificity	Detected in all
PTH2	TIP39	ENSG00000142538	Parathyroid hormone 2	Q96A98	19	49422419-49423441	Predicted secreted proteins		Neuropeptide		Evidence at protein level	Evidence at transcript level	Evidence at protein level	Evidence at protein level	Tissue enriched	Detected in single	15	brain: 4.3	Cell type enhanced	Detected in some		Early spermatids: 2.4;Late spermatids: 3.1;Muller glia cells: 2.4;Spermatocytes: 2.0;Spermatogonia: 2.0	Not detected	Not detected			Region enhanced	Detected in some		midbrain: 4.3	Not detected in immune cells	Not detected			Not detected	Not detected			Not detected	Not detected			Region enriched	Detected in single	10	olfactory bulb: 2.9	Low region specificity	Detected in all
STUM	C1orf95, DKFZp761P211	ENSG00000203685	Stum, mechanosensory transduction mediator homolog	Q69YW2	1	226548764-226609230	Predicted membrane proteins				Evidence at protein level	Evidence at transcript level	Evidence at protein level	Evidence at protein level	Tissue enriched	Detected in many	15	brain: 234.8	Cell type enhanced	Detected in some		Distal tubular cells: 9.8;Endometrial stromal cells: 3.8;Fibroblasts: 1.5;Glandular and luminal cells: 1.6;Smooth muscle cells: 2.7	Low cancer specificity	Detected in many			Region enhanced	Detected in many		medulla oblongata: 234.8	Not detected in immune cells	Not detected			Not detected	Not detected			Cell line enriched	Detected in some	6	HEL: 29.9	Low region specificity	Detected in all			Group enriched	Detected in all	4
VAX1		ENSG00000148704	Ventral anterior homeobox 1	Q5SQQ9	10	117128521-117138301	Disease related genes, Human disease related genes, Predicted intracellular proteins, Transcription factors	Transcription, Transcription regulation	Developmental protein, DNA-binding	Disease variant, Microphthalmia	Evidence at protein level	Evidence at transcript level	Evidence at protein level	Evidence at protein level	Tissue enriched	Detected in single	15	brain: 8.4	Cell type enriched	Detected in some	4	Inhibitory neurons: 7.4	Not detected	Not detected			Region enhanced	Detected in many		hypothalamus: 8.4	Not detected in immune cells	Not detected			Not detected	Not detected			Group enriched	Detected in some	8	A-431: 3.1;WM-115: 2.3	Group enriched	Detected in some	6	basal ganglia: 5.6;hypothalamus: 3.2;olfactory bulb: 1.5	Low region specificity	Detected in some
CACNA1A	APCA, CACNL1A4, Cav2.1, EA2, FHM, HPCA, MHP, MHP1, SCA6	ENSG00000141837	Calcium voltage-gated channel subunit alpha1 A	O00555	19	13206442-13633025	Disease related genes, FDA approved drug targets, Human disease related genes, Plasma proteins, Predicted intracellular proteins, Predicted membrane proteins, Transporters, Voltage-gated ion channels	Calcium transport, Ion transport, Transport	Calcium channel, Ion channel, Voltage-gated channel	Disease variant, Epilepsy, FDA approved drug targets, Neurodegeneration, Spinocerebellar ataxia	Evidence at protein level	Evidence at protein level	Evidence at protein level	Evidence at protein level	Tissue enriched	Detected in some	14	brain: 99.3	Group enriched	Detected in many	8	Bipolar cells: 101.4;Enteroendocrine cells: 214.1;Excitatory neurons: 318.3;Horizontal cells: 249.0;Inhibitory neurons: 372.1;Oligodendrocyte precursor cells: 271.9	Low cancer specificity	Detected in some			Group enriched	Detected in all	4	cerebellum: 99.3;cerebral cortex: 30.4	Not detected in immune cells	Not detected			Not detected	Not detected			Group enriched	Detected in some	5	SCLC-21H: 45.1;U-87 MG: 23.9	Low region specificity	Detected in all
DLX1		ENSG00000144355	Distal-less homeobox 1	P56177	2	172084740-172089677	Predicted intracellular proteins, Transcription factors	Differentiation, Transcription, Transcription regulation	Activator, Developmental protein, DNA-binding, Repressor		Evidence at protein level	Evidence at protein level	Evidence at protein level	Evidence at protein level	Tissue enriched	Detected in some	14	brain: 18.8	Cell type enriched	Detected in some	23	Inhibitory neurons: 30.4	Cancer enhanced	Detected in many		prostate cancer: 11.1	Region enhanced	Detected in many		hypothalamus: 18.8	Not detected in immune cells	Not detected			Not detected	Not detected			Cell line enhanced	Detected in many		AN3-CA: 134.5;U-138 MG: 36.9;WM-115: 42.1	Group enriched	Detected in many	5	basal ganglia: 28.6;olfactory bulb: 82.6	Region enriched	Detected in many	4
EGR4	NGFI-C, PAT133	ENSG00000135625	Early growth response 4	Q05215	2	73290929-73293701	Predicted intracellular proteins, Transcription factors	Transcription, Transcription regulation	DNA-binding		Evidence at protein level	Evidence at protein level	Evidence at protein level	Evidence at protein level	Tissue enriched	Detected in some	14	brain: 54.0	Cell type enriched	Detected in many	6	Enteroendocrine cells: 99.5	Low cancer specificity	Detected in some			Group enriched	Detected in many	6	cerebellum: 31.4;cerebral cortex: 54.0;hippocampal formation: 22.1	Not detected in immune cells	Not detected			Not detected	Not detected			Cell line enriched	Detected in single	6	HMC-1: 1.7	Low region specificity	Detected in many			Low region specificity	Detected in all
GABRD		ENSG00000187730	Gamma-aminobutyric acid type A receptor subunit delta	O14764	1	2019329-2030758	Disease related genes, FDA approved drug targets, Human disease related genes, Predicted intracellular proteins, Predicted membrane proteins	Ion transport, Transport	Chloride channel, Ion channel	Disease variant, Epilepsy, FDA approved drug targets	Evidence at protein level	Evidence at protein level	Evidence at protein level	Evidence at protein level	Tissue enriched	Detected in some	14	brain: 49.6	Cell type enhanced	Detected in some		Bipolar cells: 14.7;Excitatory neurons: 30.0;Horizontal cells: 13.5;Inhibitory neurons: 37.4;Spermatogonia: 11.3	Low cancer specificity	Detected in all			Low region specificity	Detected in all			Not detected in immune cells	Not detected			Not detected	Not detected			Cell line enhanced	Detected in some		EFO-21: 1.4;HMC-1: 1.2;MCF7: 4.4;NB-4: 2.7;SH-SY5Y: 1.5	Low region specificity	Detected in all			Low region specificity	Detected in all
GNG7	FLJ00058	ENSG00000176533	G protein subunit gamma 7	O60262	19	2511219-2702694	Predicted intracellular proteins, RAS pathway related proteins		Transducer		Evidence at protein level	Evidence at protein level	Evidence at protein level	Evidence at protein level	Tissue enriched	Detected in all	14	brain: 360.9	Cell type enhanced	Detected in many		B-cells: 145.4;Distal tubular cells: 123.3;Horizontal cells: 169.9;Oligodendrocyte precursor cells: 102.5;Oligodendrocytes: 206.1;Plasma cells: 169.7	Cancer enhanced	Detected in all		glioma: 21.9;melanoma: 20.6	Low region specificity	Detected in all			Group enriched	Detected in many	4	memory B-cell: 57.2;naive B-cell: 50.1;plasmacytoid DC: 48.0	Group enriched	Detected in many	4	B-cells: 57.2;dendritic cells: 48.0	Cell line enhanced	Detected in many		Daudi: 22.3;REH: 66.5;SK-MEL-30: 31.2;U-266/70: 61.0;U-266/84: 30.0	Region enriched	Detected in all	6	basal ganglia: 1277.2
GRM3	GPRC1C, mGlu3, MGLUR3	ENSG00000198822	Glutamate metabotropic receptor 3	Q14832	7	86643914-86864884	G-protein coupled receptors, Predicted intracellular proteins, Predicted membrane proteins		G-protein coupled receptor, Receptor, Transducer		Evidence at protein level	Evidence at transcript level	Evidence at protein level	Evidence at protein level	Tissue enriched	Detected in some	14	brain: 79.3	Group enriched	Detected in some	20	Astrocytes: 410.7;Excitatory neurons: 272.0;Oligodendrocytes: 1028.4	Cancer enriched	Detected in single	7	glioma: 2.7	Low region specificity	Detected in all			Not detected in immune cells	Not detected			Not detected	Not detected			Cell line enriched	Detected in some	6	AF22: 35.9	Low region specificity	Detected in all			Low region specificity	Detected in all
HPCA	DYT2	ENSG00000121905	Hippocalcin	P84074	1	32885994-32898441	Disease related genes, Human disease related genes, Plasma proteins, Potential drug targets, Predicted intracellular proteins, Transporters			Disease variant, Dystonia	Evidence at protein level	Evidence at protein level	Evidence at protein level	Evidence at protein level	Tissue enriched	Detected in some	14	brain: 517.5	Group enriched	Detected in many	7	Bipolar cells: 198.3;Early spermatids: 155.4;Late spermatids: 119.7	Cancer enriched	Detected in many	9	glioma: 8.0	Low region specificity	Detected in all			Not detected in immune cells	Not detected			Not detected	Not detected			Cell line enriched	Detected in single	7	SCLC-21H: 4.9	Low region specificity	Detected in all			Group enriched	Detected in all	6
MAP1A	MAP1L	ENSG00000166963	Microtubule associated protein 1A	P78559	15	43510958-43531620	FDA approved drug targets, Plasma proteins, Predicted intracellular proteins			FDA approved drug targets	Evidence at protein level	Evidence at protein level	Evidence at protein level	Evidence at protein level	Tissue enriched	Detected in many	14	brain: 325.5	Cell type enhanced	Detected in many		dendritic cells: 90.9;Horizontal cells: 299.5;Peritubular cells: 76.3	Cancer enhanced	Detected in many		glioma: 18.1	Low region specificity	Detected in all			Immune cell enriched	Detected in single	61	plasmacytoid DC: 10.5	Lineage enriched	Detected in single	61	dendritic cells: 10.5	Cell line enhanced	Detected in many		ASC diff: 60.7;BJ hTERT+: 61.8;fHDF/TERT166: 94.0;hTEC/SVTERT24-B: 58.1;U-87 MG: 121.4	Low region specificity	Detected in all			Low region specificity	Detected in all
SLC6A11	GAT3	ENSG00000132164	Solute carrier family 6 member 11	P48066	3	10816201-10940714	Metabolic proteins, Predicted membrane proteins, Transporters	Neurotransmitter transport, Symport, Transport			Evidence at protein level	Evidence at protein level	Evidence at transcript level	Evidence at protein level	Tissue enriched	Detected in some	14	brain: 153.3	Cell type enhanced	Detected in some		Astrocytes: 85.2;Excitatory neurons: 13.7;Inhibitory neurons: 25.8;Muller glia cells: 26.4;Oligodendrocyte precursor cells: 23.1	Cancer enhanced	Detected in many		glioma: 7.8	Low region specificity	Detected in all			Not detected in immune cells	Not detected			Not detected	Not detected			Cell line enhanced	Detected in some		A-431: 5.2;HaCaT: 13.5;Hep G2: 16.0;hTCEpi: 11.9;NTERA-2: 6.7;T-47d: 5.0	Low region specificity	Detected in all			Low region specificity	Detected in all
SYT2		ENSG00000143858	Synaptotagmin 2	Q8N9I0	1	202590596-202710454	Disease related genes, FDA approved drug targets, Human disease related genes, Predicted membrane proteins	Differentiation		Congenital myasthenic syndrome, Disease variant, FDA approved drug targets	Evidence at protein level	Evidence at protein level	Evidence at protein level	Evidence at protein level	Tissue enriched	Detected in some	14	brain: 73.4	Cell type enhanced	Detected in some		Excitatory neurons: 23.2;Inhibitory neurons: 22.7;Oligodendrocytes: 7.4	Cancer enriched	Detected in some	7	testis cancer: 3.8	Low region specificity	Detected in many			Not detected in immune cells	Not detected			Not detected	Not detected			Group enriched	Detected in some	4	AF22: 8.5;NTERA-2: 5.8	Low region specificity	Detected in all			Low region specificity	Detected in many
TAS2R40	GPR60	ENSG00000221937	Taste 2 receptor member 40	P59535	7	143222037-143223079	G-protein coupled receptors, Predicted membrane proteins	Sensory transduction, Taste	G-protein coupled receptor, Receptor, Transducer		Evidence at transcript level	Evidence at transcript level	Evidence at transcript level	Evidence at transcript level	Tissue enriched	Detected in single	14	brain: 11.4	Not detected	Not detected			Not detected	Not detected			Low region specificity	Detected in many			Immune cell enriched	Detected in single	11	neutrophil: 2.8	Lineage enriched	Detected in single	11	granulocytes: 2.8	Not detected	Not detected			Not detected	Not detected
TMEM144	FLJ11155	ENSG00000164124	Transmembrane protein 144	Q7Z5S9	4	158201604-158255416	Predicted intracellular proteins, Predicted membrane proteins				Evidence at protein level	Evidence at transcript level	Evidence at protein level	Evidence at protein level	Tissue enriched	Detected in many	14	brain: 418.0	Cell type enriched	Detected in many	4	Oligodendrocytes: 994.4	Low cancer specificity	Detected in many			Low region specificity	Detected in all			Immune cell enhanced	Detected in some		myeloid DC: 2.1;plasmacytoid DC: 2.2	Group enriched	Detected in many	10	dendritic cells: 2.2;monocytes: 1.4	Cell line enhanced	Detected in many		BEWO: 36.5	Low region specificity	Detected in all			Low region specificity	Detected in all
TMEM151B	bA444E17.5, C6orf137, TMEM193	ENSG00000178233	Transmembrane protein 151B	Q8IW70	6	44270450-44307506	Predicted membrane proteins				Evidence at protein level	Evidence at transcript level	Evidence at transcript level	Evidence at protein level	Tissue enriched	Detected in some	14	brain: 53.7	Group enriched	Detected in some	5	Excitatory neurons: 27.0;Inhibitory neurons: 31.4	Cancer enhanced	Detected in single		glioma: 1.8	Low region specificity	Detected in all			Not detected in immune cells	Not detected			Not detected	Not detected			Cell line enriched	Detected in some	5	SCLC-21H: 28.6	Low region specificity	Detected in all			Low region specificity	Detected in all
VSNL1	HLP3, HPCAL3, HUVISL1, VILIP, VILIP-1	ENSG00000163032	Visinin like 1	P62760	2	17539126-17657018	Predicted intracellular proteins				Evidence at protein level	Evidence at transcript level	Evidence at protein level	Evidence at protein level	Tissue enriched	Detected in many	14	brain: 663.3	Group enriched	Detected in many	4	Excitatory neurons: 442.7;Inhibitory neurons: 243.2	Low cancer specificity	Detected in many			Region enhanced	Detected in many		cerebral cortex: 663.3	Not detected in immune cells	Not detected			Not detected	Not detected			Group enriched	Detected in some	6	HaCaT: 125.9;Hep G2: 124.4	Low region specificity	Detected in all			Low region specificity	Detected in all
AC068870.4		ENSG00000288625	Novel protein		15	81002142-81002279	Predicted intracellular proteins				Evidence at transcript level	Evidence at transcript level			Tissue enriched	Detected in single	13	brain: 1.2	Not detected	Not detected							Low region specificity	Detected in single			Not detected in immune cells	Not detected			Not detected	Not detected			Cell line enriched	Detected in some	6	TIME: 8.9
BHLHA9	BHLHF42	ENSG00000205899	Basic helix-loop-helix family member a9	Q7RTU4	17	1270444-1271815	Disease related genes, Human disease related genes, Predicted intracellular proteins, Transcription factors	Transcription, Transcription regulation	Developmental protein, DNA-binding	Disease variant	Evidence at protein level	Evidence at transcript level	Evidence at protein level	Evidence at protein level	Tissue enriched	Detected in single	13	brain: 1.6	Not detected	Not detected			Cancer enhanced	Detected in single		testis cancer: 0.6	Low region specificity	Detected in some			Not detected in immune cells	Not detected			Not detected	Not detected			Not detected	Not detected			Low region specificity	Detected in many			Not detected	Not detected
BTBD17	BTBD17A, LGALS3BPL, TANGO10A	ENSG00000204347	BTB domain containing 17	A6NE02	17	74356416-74361868	Predicted secreted proteins				Evidence at protein level	Evidence at transcript level	No human protein/transcript evidence	Evidence at protein level	Tissue enriched	Detected in single	13	brain: 7.1	Cell type enriched	Detected in some	6	Horizontal cells: 28.6	Cancer enriched	Detected in some	5	glioma: 9.5	Low region specificity	Detected in all			Not detected in immune cells	Not detected			Not detected	Not detected			Group enriched	Detected in some	20	AF22: 2.9;NTERA-2: 3.8;SCLC-21H: 11.4	Low region specificity	Detected in all			Low region specificity	Detected in many
CPNE9	KIAA4217	ENSG00000144550	Copine family member 9	Q8IYJ1	3	9703826-9729908	Predicted intracellular proteins	Differentiation			Evidence at protein level	Evidence at transcript level	Evidence at protein level	Evidence at protein level	Tissue enriched	Detected in some	13	brain: 69.2	Cell type enhanced	Detected in some		Early spermatids: 12.9;Excitatory neurons: 28.2;Inhibitory neurons: 8.0;Late spermatids: 61.3	Cancer enriched	Detected in single	4	testis cancer: 1.6	Low region specificity	Detected in all			Immune cell enhanced	Detected in single		intermediate monocyte: 1.0	Lineage enhanced	Detected in single		monocytes: 1.0	Cell line enhanced	Detected in some		Daudi: 2.3;U-937: 2.0	Low region specificity	Detected in all
KCNA1	AEMK, HUK1, Kv1.1, MBK1, RBK1	ENSG00000111262	Potassium voltage-gated channel subfamily A member 1	Q09470	12	4909905-4918256	Disease related genes, FDA approved drug targets, Human disease related genes, Predicted intracellular proteins, Predicted membrane proteins, Transporters, Voltage-gated ion channels	Ion transport, Potassium transport, Transport	Ion channel, Potassium channel, Voltage-gated channel	Disease variant, FDA approved drug targets	Evidence at protein level	Evidence at transcript level	Evidence at protein level	Evidence at protein level	Tissue enriched	Detected in some	13	brain: 50.1	Group enriched	Detected in some	6	Bipolar cells: 15.1;Excitatory neurons: 39.6;Inhibitory neurons: 18.6;Oligodendrocyte precursor cells: 16.1	Not detected	Not detected			Low region specificity	Detected in all			Not detected in immune cells	Not detected			Not detected	Not detected			Cell line enhanced	Detected in single		SCLC-21H: 1.0	Low region specificity	Detected in all			Low region specificity	Detected in all
KCNJ6	BIR1, GIRK2, hiGIRK2, KATP2, KCNJ7, Kir3.2	ENSG00000157542	Potassium inwardly rectifying channel subfamily J member 6	P48051	21	37607373-38121345	Disease related genes, Human disease related genes, Potential drug targets, Predicted membrane proteins, Transporters, Voltage-gated ion channels	Ion transport, Potassium transport, Transport	Ion channel, Voltage-gated channel	Congenital generalized lipodystrophy, Disease variant, Mental retardation	Evidence at protein level	Evidence at transcript level	Evidence at protein level	Evidence at protein level	Tissue enriched	Detected in some	13	brain: 24.2	Group enriched	Detected in some	4	Excitatory neurons: 152.6;Horizontal cells: 245.6;Inhibitory neurons: 146.2	Not detected	Not detected			Group enriched	Detected in all	6	cerebral cortex: 10.3;hippocampal formation: 10.6;midbrain: 24.2	Immune cell enhanced	Detected in some		basophil: 2.2;eosinophil: 1.3	Lineage enriched	Detected in single	18	granulocytes: 2.2	Cell line enriched	Detected in some	7	LHCN-M2: 29.2	Low region specificity	Detected in all			Low region specificity	Detected in all
MTRNR2L11		ENSG00000270188	MT-RNR2 like 11	S4R3Y5	1	237943724-237945275	Predicted secreted proteins				Evidence at transcript level	Evidence at transcript level	No human protein/transcript evidence	Evidence at transcript level	Tissue enriched	Detected in many	13	brain: 4100.7	Group enriched	Detected in some	15	Cardiomyocytes: 1131.8;Proximal tubular cells: 286.7	Not detected	Not detected			Region enriched	Detected in all	11	cerebral cortex: 4100.7	Group enriched	Detected in all	4	basophil: 95.3;eosinophil: 74.4;neutrophil: 274.5	Lineage enriched	Detected in all	8	granulocytes: 274.5	Cell line enhanced	Detected in many		HeLa: 302.4;Hep G2: 155.2
NRXN1	Hs.22998, KIAA0578	ENSG00000179915	Neurexin 1	P58400, Q9ULB1	2	49918503-51225575	Disease related genes, Human disease related genes, Potential drug targets, Predicted intracellular proteins, Predicted membrane proteins, Transporters	Angiogenesis, Cell adhesion		Mental retardation, Schizophrenia	Evidence at protein level	Evidence at protein level	Evidence at protein level	Evidence at protein level	Tissue enriched	Detected in many	13	brain: 145.0	Group enriched	Detected in many	5	Astrocytes: 4025.1;Excitatory neurons: 3206.3;Inhibitory neurons: 2116.2;Oligodendrocyte precursor cells: 4897.8	Cancer enriched	Detected in single	8	glioma: 3.0	Low region specificity	Detected in many			Immune cell enriched	Detected in single	6	neutrophil: 1.3	Lineage enriched	Detected in single	13	granulocytes: 1.3	Cell line enriched	Detected in some	7	SCLC-21H: 31.3	Low region specificity	Detected in all			Low region specificity	Detected in all
PLPP4	DPPL2, PPAPDC1, PPAPDC1A	ENSG00000203805	Phospholipid phosphatase 4	Q5VZY2	10	120457227-120592065	Enzymes, Metabolic proteins, Predicted membrane proteins	Lipid metabolism	Hydrolase		Evidence at protein level	Evidence at protein level	Evidence at protein level	Evidence at protein level	Tissue enriched	Detected in single	13	brain: 12.2	Cell type enhanced	Detected in some		Cholangiocytes: 11.5;Distal tubular cells: 7.9;Early spermatids: 10.9;Erythroid cells: 9.7;Late spermatids: 10.7;Leydig cells: 19.3;Peritubular cells: 7.9;Proximal tubular cells: 9.0	Low cancer specificity	Detected in many			Low region specificity	Detected in all			Not detected in immune cells	Not detected			Not detected	Not detected			Group enriched	Detected in some	4	hTERT-RPE1: 14.2;U-251 MG: 10.4	Low region specificity	Detected in all			Low region specificity	Detected in all
PRDM12	PFM9	ENSG00000130711	PR/SET domain 12	Q9H4Q4	9	130664594-130682986	Disease related genes, Human disease related genes, Predicted intracellular proteins	Transcription, Transcription regulation	DNA-binding, Methyltransferase, Transferase	Disease variant, Neurodegeneration, Neuropathy	Evidence at protein level	Evidence at transcript level	Evidence at protein level	Evidence at protein level	Tissue enriched	Detected in single	13	brain: 2.5	Cell type enhanced	Detected in some		Cardiomyocytes: 1.6;Excitatory neurons: 1.1	Not detected	Not detected			Region enhanced	Detected in some		basal ganglia: 2.5	Not detected in immune cells	Not detected			Not detected	Not detected			Cell line enriched	Detected in single	23	RH-30: 19.1	Region enriched	Detected in some	7	basal ganglia: 10.9	Group enriched	Detected in some	26
PRR18	MGC35308	ENSG00000176381	Proline rich 18	Q8N4B5	6	166305300-166308448	Predicted intracellular proteins				Evidence at protein level	Evidence at protein level	Evidence at transcript level	Evidence at protein level	Tissue enriched	Detected in some	13	brain: 127.0	Cell type enriched	Detected in some	5	Oligodendrocytes: 27.3	Group enriched	Detected in some	5	glioma: 3.1;liver cancer: 1.0	Low region specificity	Detected in all			Not detected in immune cells	Not detected			Not detected	Not detected			Group enriched	Detected in some	7	SCLC-21H: 4.3;SH-SY5Y: 2.5	Low region specificity	Detected in all
PTPN5	PTPSTEP, STEP, STEP61	ENSG00000110786	Protein tyrosine phosphatase non-receptor type 5	P54829	11	18727928-18792721	Enzymes, Metabolic proteins, Plasma proteins, Predicted intracellular proteins, Predicted membrane proteins		Hydrolase, Protein phosphatase		Evidence at protein level	Evidence at protein level	Evidence at protein level	Evidence at protein level	Tissue enriched	Detected in many	13	brain: 161.0	Group enriched	Detected in some	4	Excitatory neurons: 59.0;Inhibitory neurons: 51.9	Group enriched	Detected in some	6	glioma: 1.6;testis cancer: 2.0	Region enhanced	Detected in many		basal ganglia: 161.0	Not detected in immune cells	Not detected			Not detected	Not detected			Cell line enhanced	Detected in some		HMC-1: 1.1;NTERA-2: 1.7	Low region specificity	Detected in all			Low region specificity	Detected in all
RESP18		ENSG00000182698	Regulated endocrine specific protein 18	Q5W5W9	2	219327407-219333177	Predicted intracellular proteins				Evidence at transcript level	Evidence at transcript level	Evidence at transcript level	Evidence at transcript level	Tissue enriched	Detected in some	13	brain: 14.8	Group enriched	Detected in some	6	Early spermatids: 9.4;Late spermatids: 32.8	Not detected	Not detected			Low region specificity	Detected in all			Not detected in immune cells	Not detected			Not detected	Not detected			Not detected	Not detected			Low region specificity	Detected in all			Low region specificity	Detected in all
SHANK1	SPANK-1, SSTRIP, synamon	ENSG00000161681	SH3 and multiple ankyrin repeat domains 1	Q9Y566	19	50659255-50719802	Plasma proteins, Predicted intracellular proteins	Differentiation, Neurogenesis			Evidence at protein level	Evidence at protein level	Evidence at protein level	Evidence at protein level	Tissue enriched	Detected in some	13	brain: 71.1	Cell type enhanced	Detected in some		Bipolar cells: 5.7;Excitatory neurons: 29.6;Horizontal cells: 8.4;Inhibitory neurons: 32.9;Oligodendrocyte precursor cells: 7.1	Cancer enhanced	Detected in some		ovarian cancer: 2.2	Group enriched	Detected in many	5	amygdala: 20.6;basal ganglia: 28.8;cerebral cortex: 71.1;hippocampal formation: 36.8	Not detected in immune cells	Not detected			Not detected	Not detected			Cell line enhanced	Detected in some		REH: 5.2;THP-1: 2.4;U-138 MG: 2.7;U-2 OS: 7.3;U-87 MG: 2.9;U-937: 3.6	Low region specificity	Detected in all			Low region specificity	Detected in all
STX1B	STX1B1, STX1B2	ENSG00000099365	Syntaxin 1B	P61266	16	30989256-31010638	Disease related genes, Human disease related genes, Predicted intracellular proteins, Predicted membrane proteins	Neurotransmitter transport, Transport		Disease variant, Epilepsy	Evidence at protein level	Evidence at protein level	Evidence at protein level	Evidence at protein level	Tissue enriched	Detected in many	13	brain: 137.2	Cell type enhanced	Detected in some		Excitatory neurons: 36.8;Horizontal cells: 38.7;Inhibitory neurons: 31.1;Late spermatids: 13.8	Cancer enriched	Detected in some	7	glioma: 5.1	Region enhanced	Detected in many		cerebral cortex: 137.2	Not detected in immune cells	Not detected			Not detected	Not detected			Cell line enhanced	Detected in many		BJ hTERT+ SV40 Large T+ RasG12V: 9.0;hTEC/SVTERT24-B: 11.1;hTERT-RPE1: 20.4	Low region specificity	Detected in all			Low region specificity	Detected in all
SV2C		ENSG00000122012	Synaptic vesicle glycoprotein 2C	Q496J9	5	76083383-76353939	Predicted membrane proteins, Transporters	Neurotransmitter transport, Transport			Evidence at protein level	Evidence at protein level	Evidence at protein level	Evidence at protein level	Tissue enriched	Detected in some	13	brain: 55.7	Group enriched	Detected in some	4	Excitatory neurons: 85.0;Inhibitory neurons: 82.6	Not detected	Not detected			Low region specificity	Detected in many			Immune cell enriched	Detected in single	15	basophil: 1.5	Lineage enriched	Detected in single	15	granulocytes: 1.5	Group enriched	Detected in some	5	Karpas-707: 9.1;SCLC-21H: 3.7;SH-SY5Y: 8.6	Low region specificity	Detected in all			Low region specificity	Detected in all
C11orf87	LOC399947, LOH11CR1A, NEURIM1	ENSG00000185742	Chromosome 11 open reading frame 87	Q6NUJ2	11	109422190-109429167	Predicted membrane proteins				Evidence at protein level	Evidence at transcript level	Evidence at protein level	Evidence at protein level	Tissue enriched	Detected in some	12	brain: 15.3	Group enriched	Detected in some	6	Excitatory neurons: 52.4;Horizontal cells: 20.2;Inhibitory neurons: 33.3	Cancer enhanced	Detected in single		glioma: 0.7	Region enhanced	Detected in many		cerebral cortex: 15.3	Not detected in immune cells	Not detected			Not detected	Not detected			Cell line enhanced	Detected in some		BJ hTERT+ SV40 Large T+: 2.9;fHDF/TERT166: 11.7;SCLC-21H: 2.9	Low region specificity	Detected in all
CASKIN1	ANKS5A, KIAA1306	ENSG00000167971	CASK interacting protein 1	Q8WXD9	16	2177180-2196605	Plasma proteins, Predicted intracellular proteins				Evidence at protein level	Evidence at protein level	Evidence at protein level	Evidence at protein level	Tissue enriched	Detected in some	12	brain: 45.8	Cell type enhanced	Detected in some		Astrocytes: 39.5;Bipolar cells: 22.9;Excitatory neurons: 20.8;Horizontal cells: 42.1;Inhibitory neurons: 26.4;Muller glia cells: 20.2;Oligodendrocyte precursor cells: 28.6	Cancer enhanced	Detected in some		glioma: 2.0	Low region specificity	Detected in many			Not detected in immune cells	Not detected			Not detected	Not detected			Cell line enhanced	Detected in some		AN3-CA: 3.8;HDLM-2: 14.7;HEK 293: 3.2;SCLC-21H: 6.4;SH-SY5Y: 3.1	Low region specificity	Detected in all			Low region specificity	Detected in all
CHRM5		ENSG00000184984	Cholinergic receptor muscarinic 5	P08912	15	33968497-34067458	FDA approved drug targets, G-protein coupled receptors, Predicted intracellular proteins, Predicted membrane proteins		G-protein coupled receptor, Receptor, Transducer	FDA approved drug targets	Evidence at protein level	Evidence at transcript level	Evidence at protein level	Evidence at protein level	Tissue enriched	Detected in some	12	brain: 18.8	Cell type enriched	Detected in some	9	Oligodendrocytes: 178.4	Not detected	Not detected			Low region specificity	Detected in all			Immune cell enhanced	Detected in single		neutrophil: 1.4	Lineage enriched	Detected in single	5	granulocytes: 1.4	Cell line enhanced	Detected in some		BEWO: 4.6;HMC-1: 10.4;NB-4: 1.9	Region enhanced	Detected in many		hypothalamus: 13.2	Low region specificity	Detected in many
DBX2	FLJ16139	ENSG00000185610	Developing brain homeobox 2	Q6ZNG2	12	45014672-45051099	Predicted intracellular proteins, Transcription factors		DNA-binding		Evidence at protein level	Evidence at transcript level	Evidence at transcript level	Evidence at protein level	Tissue enriched	Detected in single	12	brain: 9.3	Group enriched	Detected in some	9	Astrocytes: 11.4;Oligodendrocyte precursor cells: 14.1;Spermatogonia: 5.1	Cancer enriched	Detected in single	32	glioma: 4.5	Low region specificity	Detected in all			Not detected in immune cells	Not detected			Not detected	Not detected			Not detected	Not detected			Low region specificity	Detected in all			Low region specificity	Detected in all
GABRA5		ENSG00000186297	Gamma-aminobutyric acid type A receptor subunit alpha5	P31644	15	26866911-26949208	Disease related genes, FDA approved drug targets, Human disease related genes, Predicted intracellular proteins, Predicted membrane proteins	Ion transport, Transport	Chloride channel, Ion channel, Ligand-gated ion channel, Receptor	Disease variant, Epilepsy, FDA approved drug targets	Evidence at protein level	Evidence at protein level	Evidence at protein level	Evidence at protein level	Tissue enriched	Detected in some	12	brain: 111.0	Group enriched	Detected in some	4	Excitatory neurons: 27.6;Inhibitory neurons: 14.1	Cancer enhanced	Detected in some		glioma: 0.8	Group enriched	Detected in many	4	amygdala: 52.0;basal ganglia: 73.5;cerebral cortex: 98.6;hippocampal formation: 111.0	Not detected in immune cells	Not detected			Not detected	Not detected			Group enriched	Detected in some	10	A549: 35.3;HAP1: 12.0;NTERA-2: 16.2;U-2 OS: 13.4	Low region specificity	Detected in all			Low region specificity	Detected in many
LRTM2		ENSG00000166159	Leucine rich repeats and transmembrane domains 2	Q8N967	12	1820267-1836753	Predicted intracellular proteins, Predicted membrane proteins				Evidence at protein level	Evidence at transcript level	Evidence at transcript level	Evidence at protein level	Tissue enriched	Detected in some	12	brain: 11.8	Group enriched	Detected in some	4	Bipolar cells: 7.9;Excitatory neurons: 10.2;Horizontal cells: 11.8;Inhibitory neurons: 7.8	Not detected	Not detected			Low region specificity	Detected in many			Not detected in immune cells	Not detected			Not detected	Not detected			Group enriched	Detected in some	7	HEL: 4.3;SCLC-21H: 2.2	Low region specificity	Detected in all			Low region specificity	Detected in many
MDGA1	GPIM, MAMDC3	ENSG00000112139	MAM domain containing glycosylphosphatidylinositol anchor 1	Q8NFP4	6	37630679-37699306	Predicted intracellular proteins	Differentiation, Neurogenesis	Developmental protein		Evidence at protein level	Evidence at protein level	Evidence at protein level	Evidence at protein level	Tissue enriched	Detected in many	12	brain: 79.9	Cell type enhanced	Detected in many		Bipolar cells: 34.0;Cone photoreceptor cells: 50.1;Horizontal cells: 57.2	Low cancer specificity	Detected in many			Region enriched	Detected in all	9	cerebellum: 79.9	Not detected in immune cells	Not detected			Not detected	Not detected			Cell line enhanced	Detected in many		ASC diff: 12.3	Low region specificity	Detected in all			Low region specificity	Detected in many
PBOV1	UC28, UROC28	ENSG00000254440	Prostate and breast cancer overexpressed 1	Q9GZY1	6	138215986-138218491	Predicted intracellular proteins				Evidence at transcript level	Evidence at transcript level	Evidence at transcript level	Evidence at transcript level	Tissue enriched	Detected in single	12	brain: 3.1	Cell type enhanced	Detected in single		Bipolar cells: 1.2	Not detected	Not detected			Low region specificity	Detected in many			Not detected in immune cells	Not detected			Not detected	Not detected			Not detected	Not detected
SLC5A7	CHT1, hCHT	ENSG00000115665	Solute carrier family 5 member 7	Q9GZV3	2	107986523-108013994	Disease related genes, Human disease related genes, Metabolic proteins, Potential drug targets, Predicted membrane proteins, Transporters	Ion transport, Neurotransmitter biosynthesis, Sodium transport, Symport, Transport		Congenital myasthenic syndrome, Disease variant, Neurodegeneration, Neuropathy	Evidence at protein level	Evidence at protein level	Evidence at protein level	Evidence at protein level	Tissue enriched	Detected in some	12	brain: 32.9	Cell type enhanced	Detected in some		Alveolar cells type 1: 3.2;Club cells: 3.1;Respiratory ciliated cells: 1.5	Cancer enhanced	Detected in single		testis cancer: 0.8	Low region specificity	Detected in many			Not detected in immune cells	Not detected			Not detected	Not detected			Group enriched	Detected in some	20	RT4: 3.6;SCLC-21H: 1.0	Group enriched	Detected in many	4	basal ganglia: 23.1;hypothalamus: 9.0;midbrain: 9.4;pons and medulla: 14.4;thalamus: 6.2	Group enriched	Detected in many	6
SYN2	SYNII, SYNIIa, SYNIIb	ENSG00000157152	Synapsin II	Q92777	3	12004388-12192032	Disease related genes, Human disease related genes, Predicted intracellular proteins			Schizophrenia	Evidence at protein level	Evidence at transcript level	Evidence at transcript level	Evidence at protein level	Tissue enriched	Detected in many	12	brain: 96.8	Cell type enhanced	Detected in some		Excitatory neurons: 338.3;Inhibitory neurons: 543.3;Oligodendrocyte precursor cells: 128.2	Cancer enhanced	Detected in many		glioma: 4.5	Group enriched	Detected in many	5	amygdala: 67.0;basal ganglia: 77.7;cerebral cortex: 96.8;hippocampal formation: 92.9;white matter: 44.9	Not detected in immune cells	Not detected			Not detected	Not detected			Cell line enhanced	Detected in some		HAP1: 2.3;HMC-1: 4.5;NTERA-2: 3.3;SCLC-21H: 2.7;SH-SY5Y: 11.1;SuSa: 2.5	Low region specificity	Detected in all			Low region specificity	Detected in all
TMEM151A	MGC33486, TMEM151	ENSG00000179292	Transmembrane protein 151A	Q8N4L1	11	66291894-66296664	Predicted membrane proteins				Evidence at protein level	Evidence at transcript level	Evidence at transcript level	Evidence at protein level	Tissue enriched	Detected in some	12	brain: 112.9	Cell type enriched	Detected in some	4	Oligodendrocytes: 70.1	Cancer enhanced	Detected in some		glioma: 4.6	Low region specificity	Detected in all			Not detected in immune cells	Not detected			Not detected	Not detected			Cell line enriched	Detected in some	4	SCLC-21H: 15.3	Low region specificity	Detected in all			Low region specificity	Detected in all
UNCX	Uncx4.1	ENSG00000164853	UNC homeobox	A6NJT0	7	1232872-1237326	Predicted intracellular proteins, Transcription factors	Differentiation, Neurogenesis, Transcription, Transcription regulation	Developmental protein, DNA-binding		Evidence at protein level	Evidence at transcript level	No human protein/transcript evidence	Evidence at protein level	Tissue enriched	Detected in some	12	brain: 17.5	Cell type enriched	Detected in single	10	Cardiomyocytes: 1.0	Not detected	Not detected			Region enriched	Detected in many	5	cerebellum: 17.5	Not detected in immune cells	Not detected			Not detected	Not detected			Cell line enriched	Detected in some	21	NB-4: 98.5	Region enriched	Detected in single	5	cerebellum: 3.2	Region enriched	Detected in single	8
UTS2	PRO1068, U-II, UCN2, UII	ENSG00000049247	Urotensin 2	O95399	1	7843083-7853512	Predicted intracellular proteins, Predicted secreted proteins		Hormone		Evidence at protein level	Evidence at transcript level	Evidence at protein level	Evidence at protein level	Tissue enriched	Detected in some	12	brain: 43.0	Cell type enhanced	Detected in many		dendritic cells: 15.3;granulocytes: 41.2;monocytes: 17.9;NK-cells: 88.6;T-cells: 18.2	Low cancer specificity	Detected in some			Group enriched	Detected in many	5	medulla oblongata: 43.0;pons: 27.0;white matter: 25.2	Immune cell enriched	Detected in many	5	T-reg: 45.2	Lineage enriched	Detected in many	5	T-cells: 45.2	Cell line enhanced	Detected in some		CACO-2: 22.6;HEL: 7.1;HMC-1: 5.7;THP-1: 26.2	Region enriched	Detected in single	19	pons and medulla: 6.1	Region enriched	Detected in some	12
VGF	SCG7, SgVII	ENSG00000128564	VGF nerve growth factor inducible	O15240	7	101162509-101165569	Plasma proteins, Predicted secreted proteins		Antibiotic, Antimicrobial, Growth factor		Evidence at protein level	Evidence at protein level	Evidence at protein level	Evidence at protein level	Tissue enriched	Detected in some	12	brain: 1407.4	Group enriched	Detected in many	4	Enteroendocrine cells: 128.3;Horizontal cells: 225.4	Cancer enriched	Detected in many	6	melanoma: 236.3	Region enriched	Detected in all	6	hypothalamus: 1407.4	Not detected in immune cells	Not detected			Not detected	Not detected			Cell line enhanced	Detected in many		SH-SY5Y: 172.0;SK-MEL-30: 511.5;U-2 OS: 85.9;WM-115: 141.5	Low region specificity	Detected in all			Low region specificity	Detected in all
ZIC4		ENSG00000174963	Zic family member 4	Q8N9L1	3	147386046-147406809	Human disease related genes, Predicted intracellular proteins, Transcription factors		DNA-binding		Evidence at protein level	Evidence at transcript level	Evidence at transcript level	Evidence at protein level	Tissue enriched	Detected in some	12	brain: 68.5	Cell type enhanced	Detected in some		Early spermatids: 5.0;Late spermatids: 13.5;Microglial cells: 6.5;Muller glia cells: 5.5;Oligodendrocytes: 6.9;Skeletal myocytes: 6.2	Cancer enhanced	Detected in some		glioma: 0.8	Region enriched	Detected in all	4	cerebellum: 68.5	Not detected in immune cells	Not detected			Not detected	Not detected			Cell line enhanced	Detected in some		AF22: 16.5;ASC diff: 4.7;BEWO: 3.5;MCF7: 4.7;SH-SY5Y: 4.9;U-2197: 3.9	Low region specificity	Detected in all			Region enriched	Detected in many	8
AC026316.4		ENSG00000285218	Novel protein		3	170418868-170860380	Predicted membrane proteins				Evidence at transcript level	Evidence at transcript level			Tissue enriched	Detected in many	11	brain: 43.0	Not detected	Not detected							Low region specificity	Detected in all			Not detected in immune cells	Not detected			Not detected	Not detected			Cell line enhanced	Detected in some		SCLC-21H: 5.1					Low region specificity	Detected in all
ADARB2	ADAR3, hRED2, RED2	ENSG00000185736	Adenosine deaminase RNA specific B2 (inactive)	Q9NS39	10	1177313-1737525	Predicted intracellular proteins	mRNA processing	Hydrolase, RNA-binding		Evidence at protein level	Evidence at transcript level	Evidence at protein level	Evidence at protein level	Tissue enriched	Detected in some	11	brain: 46.7	Group enriched	Detected in many	4	Inhibitory neurons: 1726.7;Oligodendrocyte precursor cells: 693.7	Low cancer specificity	Detected in single			Low region specificity	Detected in all			Immune cell enriched	Detected in some	4	neutrophil: 4.7	Lineage enriched	Detected in many	4	granulocytes: 4.7	Not detected	Not detected			Low region specificity	Detected in all			Low region specificity	Detected in all
CAMKV	MGC8407, VACAMKL	ENSG00000164076	CaM kinase like vesicle associated	Q8NCB2	3	49857988-49869935	Enzymes, Predicted intracellular proteins		Calmodulin-binding		Evidence at protein level	Evidence at protein level	Evidence at transcript level	Evidence at protein level	Tissue enriched	Detected in some	11	brain: 91.8	Cell type enhanced	Detected in some		Bipolar cells: 12.2;Early spermatids: 6.3;Excitatory neurons: 32.7;Inhibitory neurons: 27.0;Late spermatids: 7.8	Group enriched	Detected in some	11	glioma: 4.0;testis cancer: 5.2	Low region specificity	Detected in many			Not detected in immune cells	Not detected			Not detected	Not detected			Cell line enhanced	Detected in some		AF22: 7.6;CACO-2: 6.1;HAP1: 10.3;NTERA-2: 34.1;RPMI-8226: 6.9;SCLC-21H: 17.7;SH-SY5Y: 8.3	Low region specificity	Detected in all			Low region specificity	Detected in all
DISP2	C15orf36, DISPB, HsT16908, KIAA1742, LINC00594	ENSG00000140323	Dispatched RND transporter family member 2	A7MBM2	15	40358219-40378621	Predicted membrane proteins				Evidence at protein level	Evidence at transcript level	Evidence at transcript level	Evidence at protein level	Tissue enriched	Detected in some	11	brain: 17.6	Cell type enhanced	Detected in many		Bipolar cells: 19.0;Distal enterocytes: 16.8;Horizontal cells: 18.5;Intestinal goblet cells: 18.2;Proximal enterocytes: 12.1	Low cancer specificity	Detected in some			Low region specificity	Detected in many			Not detected in immune cells	Not detected			Not detected	Not detected			Cell line enhanced	Detected in some		GAMG: 4.2;HaCaT: 6.6;SCLC-21H: 13.4	Low region specificity	Detected in all			Low region specificity	Detected in all
GABBR2	GABABR2, GPR51, GPRC3B, HG20	ENSG00000136928	Gamma-aminobutyric acid type B receptor subunit 2	O75899	9	98288109-98708935	Disease related genes, FDA approved drug targets, G-protein coupled receptors, Human disease related genes, Predicted intracellular proteins, Predicted membrane proteins, Transporters		G-protein coupled receptor, Receptor, Transducer	Disease variant, Epilepsy, FDA approved drug targets, Mental retardation	Evidence at protein level	Evidence at protein level	Evidence at protein level	Evidence at protein level	Tissue enriched	Detected in some	11	brain: 90.4	Group enriched	Detected in some	4	Excitatory neurons: 386.5;Inhibitory neurons: 395.1	Group enriched	Detected in many	10	glioma: 7.2;thyroid cancer: 11.6;urothelial cancer: 3.9	Low region specificity	Detected in all			Not detected in immune cells	Not detected			Not detected	Not detected			Cell line enhanced	Detected in some		BJ: 14.6;fHDF/TERT166: 7.3;HUVEC TERT2: 29.5;U-138 MG: 11.5	Low region specificity	Detected in all			Low region specificity	Detected in all
GABRB2		ENSG00000145864	Gamma-aminobutyric acid type A receptor subunit beta2	P47870	5	161288429-161549044	Disease related genes, FDA approved drug targets, Human disease related genes, Predicted membrane proteins, Transporters	Ion transport, Transport	Chloride channel, Ion channel, Ligand-gated ion channel, Receptor	Disease variant, Epilepsy, FDA approved drug targets	Evidence at protein level	Evidence at protein level	Evidence at protein level	Evidence at protein level	Tissue enriched	Detected in some	11	brain: 71.7	Group enriched	Detected in many	20	Excitatory neurons: 570.3;Inhibitory neurons: 780.2	Cancer enriched	Detected in some	20	thyroid cancer: 10.2	Group enriched	Detected in many	7	cerebellum: 63.2;cerebral cortex: 71.7	Not detected in immune cells	Not detected			Not detected	Not detected			Cell line enriched	Detected in some	10	SCLC-21H: 22.4	Low region specificity	Detected in all			Low region specificity	Detected in all
HCN2	BCNG-2, BCNG2, HAC-1	ENSG00000099822	Hyperpolarization activated cyclic nucleotide gated potassium and sodium channel 2	Q9UL51	19	589881-617159	Predicted membrane proteins, Transporters, Voltage-gated ion channels	Ion transport, Potassium transport, Sodium transport, Transport	Ion channel, Ligand-gated ion channel, Potassium channel, Sodium channel, Voltage-gated channel	Disease variant	Evidence at protein level	Evidence at transcript level	Evidence at protein level	Evidence at protein level	Tissue enriched	Detected in some	11	brain: 146.0	Cell type enhanced	Detected in some		Bipolar cells: 60.4;Horizontal cells: 40.4;Inhibitory neurons: 18.7;Oligodendrocytes: 62.1;Rod photoreceptor cells: 14.9	Group enriched	Detected in many	6	glioma: 8.7;melanoma: 5.7;renal cancer: 2.8;testis cancer: 4.8	Low region specificity	Detected in all			Not detected in immune cells	Not detected			Not detected	Not detected			Cell line enhanced	Detected in many		A549: 29.9;HeLa: 15.8;MCF7: 28.4;U-138 MG: 20.2;U-87 MG: 41.7	Low region specificity	Detected in all			Low region specificity	Detected in all
KCND2	KIAA1044, Kv4.2, RK5	ENSG00000184408	Potassium voltage-gated channel subfamily D member 2	Q9NZV8	7	120273175-120750337	Disease related genes, FDA approved drug targets, Predicted intracellular proteins, Predicted membrane proteins, Transporters, Voltage-gated ion channels	Ion transport, Potassium transport, Transport	Ion channel, Potassium channel, Voltage-gated channel	Autism, Autism spectrum disorder, Disease variant, Epilepsy, FDA approved drug targets	Evidence at protein level	Evidence at protein level	Evidence at protein level	Evidence at protein level	Tissue enriched	Detected in many	11	brain: 47.3	Group enriched	Detected in some	11	Excitatory neurons: 690.0;Inhibitory neurons: 1068.2;Oligodendrocyte precursor cells: 1952.8	Cancer enhanced	Detected in many		glioma: 6.2	Low region specificity	Detected in all			Not detected in immune cells	Not detected			Not detected	Not detected			Cell line enhanced	Detected in some		ASC TERT1: 4.8;HSkMC: 2.9;NTERA-2: 2.4;RT4: 2.7;SCLC-21H: 13.2	Low region specificity	Detected in all			Low region specificity	Detected in all
KNCN	FLJ32011, KINO, L5	ENSG00000162456	Kinocilin	A6PVL3	1	46545641-46551647	Predicted membrane proteins				Evidence at transcript level	Evidence at transcript level	Evidence at transcript level	Evidence at transcript level	Tissue enriched	Detected in single	11	brain: 3.3	Group enriched	Detected in some	46	Early spermatids: 15.1;Late spermatids: 31.1	Not detected	Not detected			Group enriched	Detected in many	4	hypothalamus: 3.3;medulla oblongata: 1.8;midbrain: 2.3;pons: 2.0;thalamus: 1.1	Not detected in immune cells	Not detected			Not detected	Not detected			Not detected	Not detected			Not detected	Not detected			Not detected	Not detected
NCDN	NCDN-1, NCDN-2	ENSG00000020129	Neurochondrin	Q9UBB6	1	35557473-35567274	Predicted intracellular proteins				Evidence at protein level	Evidence at protein level	Evidence at protein level	Evidence at protein level	Tissue enriched	Detected in many	11	brain: 424.1	Cell type enhanced	Detected in many		Excitatory neurons: 39.7;Inhibitory neurons: 35.0	Low cancer specificity	Detected in all			Low region specificity	Detected in all			Low immune cell specificity	Detected in many			Low lineage specificity	Detected in many			Low cell line specificity	Detected in all			Low region specificity	Detected in all			Low region specificity	Detected in all
OR1E2	OR17-135, OR17-93, OR1E4	ENSG00000127780	Olfactory receptor family 1 subfamily E member 2	P47887	17	3432870-3433841	G-protein coupled receptors, Predicted membrane proteins	Olfaction, Sensory transduction	G-protein coupled receptor, Receptor, Transducer		Evidence at transcript level	Evidence at transcript level	Evidence at transcript level	Evidence at transcript level	Tissue enriched	Detected in single	11	brain: 1.1	Not detected	Not detected			Not detected	Not detected			Region enriched	Detected in single	4	white matter: 1.1	Not detected in immune cells	Not detected			Not detected	Not detected			Not detected	Not detected
PCDH19	EFMR, EIEE9, KIAA1313	ENSG00000165194	Protocadherin 19	Q8TAB3	X	100291644-100410273	Disease related genes, Human disease related genes, Predicted intracellular proteins, Predicted membrane proteins	Cell adhesion		Disease variant, Epilepsy, Mental retardation	Evidence at protein level	Evidence at transcript level	Evidence at protein level	Evidence at protein level	Tissue enriched	Detected in some	11	brain: 21.5	Cell type enhanced	Detected in many		Adipocytes: 29.9;Excitatory neurons: 24.5;Inhibitory neurons: 51.8;Oligodendrocyte precursor cells: 40.7	Cancer enhanced	Detected in many		endometrial cancer: 3.6;ovarian cancer: 3.6	Low region specificity	Detected in many			Not detected in immune cells	Not detected			Not detected	Not detected			Cell line enriched	Detected in some	6	AF22: 18.0	Low region specificity	Detected in all			Low region specificity	Detected in all
PDE10A		ENSG00000112541	Phosphodiesterase 10A	Q9Y233	6	165327287-165988078	Disease related genes, Enzymes, FDA approved drug targets, Human disease related genes, Metabolic proteins, Predicted intracellular proteins		Allosteric enzyme, Hydrolase	Disease variant, FDA approved drug targets	Evidence at protein level	Evidence at protein level	Evidence at protein level	Evidence at protein level	Tissue enriched	Detected in many	11	brain: 67.2	Cell type enhanced	Detected in many		Excitatory neurons: 204.7;Inhibitory neurons: 209.6;Microglial cells: 89.0;Oligodendrocyte precursor cells: 48.7;Oligodendrocytes: 51.8	Low cancer specificity	Detected in many			Region enriched	Detected in many	6	basal ganglia: 67.2	Not detected in immune cells	Not detected			Not detected	Not detected			Cell line enhanced	Detected in some		HeLa: 9.0;LHCN-M2: 12.5;RT4: 6.9;SH-SY5Y: 8.1;TIME: 11.3;U-2 OS: 7.0	Region enriched	Detected in all	11	basal ganglia: 350.1	Region enriched	Detected in all	5
PWWP4		ENSG00000278803	PWWP domain containing 4		X	153271618-153277803	Predicted intracellular proteins				Evidence at transcript level	Evidence at transcript level			Tissue enriched	Detected in single	11	brain: 1.3	Not detected	Not detected			Not detected	Not detected			Low region specificity	Detected in some			Not detected in immune cells	Not detected			Not detected	Not detected			Not detected	Not detected
RUNX1T1	AML1T1, CBFA2T1, CDR, ETO, MTG8, ZMYND2	ENSG00000079102	RUNX1 partner transcriptional co-repressor 1	Q06455	8	91954967-92103286	Cancer-related genes, Disease related genes, Predicted intracellular proteins	Transcription, Transcription regulation	DNA-binding, Repressor	Cancer-related genes, Proto-oncogene	Evidence at protein level	Evidence at protein level	Evidence at protein level	Evidence at protein level	Tissue enriched	Detected in many	11	brain: 93.1	Cell type enhanced	Detected in many		Bipolar cells: 142.1;Excitatory neurons: 196.9;Hepatic stellate cells: 124.2;Inhibitory neurons: 326.3;Oligodendrocyte precursor cells: 262.4	Low cancer specificity	Detected in some			Region enriched	Detected in all	7	cerebellum: 93.1	Not detected in immune cells	Not detected			Not detected	Not detected			Cell line enhanced	Detected in many		Daudi: 19.6;fHDF/TERT166: 16.5;HEL: 35.9;HSkMC: 13.6	Low region specificity	Detected in all			Low region specificity	Detected in all
ADGRA1	GPR123, KIAA1828	ENSG00000197177	Adhesion G protein-coupled receptor A1	Q86SQ6	10	133070929-133131675	G-protein coupled receptors, Predicted membrane proteins		G-protein coupled receptor, Receptor, Transducer		Evidence at protein level	Evidence at transcript level	Evidence at transcript level	Evidence at protein level	Tissue enriched	Detected in some	10	brain: 38.4	Group enriched	Detected in some	4	Excitatory neurons: 25.2;Hepatic stellate cells: 11.7;Inhibitory neurons: 24.6;Oligodendrocyte precursor cells: 29.1	Cancer enriched	Detected in single	13	glioma: 3.0	Low region specificity	Detected in all			Not detected in immune cells	Not detected			Not detected	Not detected			Cell line enriched	Detected in single	18	RH-30: 6.3	Low region specificity	Detected in all			Low region specificity	Detected in all
APC2	APCL	ENSG00000115266	APC regulator of WNT signaling pathway 2	O95996	19	1446302-1473244	Disease related genes, Human disease related genes, Predicted intracellular proteins	Wnt signaling pathway		Disease variant, Lissencephaly	Evidence at protein level	Evidence at protein level	Evidence at protein level	Evidence at protein level	Tissue enriched	Detected in some	10	brain: 64.5	Cell type enhanced	Detected in some		Astrocytes: 142.4;Bipolar cells: 50.4;Excitatory neurons: 26.8;Horizontal cells: 45.4;Inhibitory neurons: 27.5;Muller glia cells: 29.4;Oligodendrocyte precursor cells: 28.1	Cancer enriched	Detected in some	27	glioma: 17.5	Low region specificity	Detected in all			Not detected in immune cells	Not detected			Not detected	Not detected			Cell line enhanced	Detected in some		AF22: 7.8;SCLC-21H: 9.3;SH-SY5Y: 31.7	Low region specificity	Detected in all			Low region specificity	Detected in all
BARHL2		ENSG00000143032	BarH like homeobox 2	Q9NY43	1	90711539-90717302	Predicted intracellular proteins, Transcription factors	Transcription, Transcription regulation	DNA-binding		Evidence at protein level	Evidence at transcript level	Evidence at protein level	Evidence at protein level	Tissue enriched	Detected in some	10	brain: 27.4	Cell type enriched	Detected in some	4	Horizontal cells: 23.5	Not detected	Not detected			Region enriched	Detected in many	14	cerebellum: 27.4	Not detected in immune cells	Not detected			Not detected	Not detected			Cell line enhanced	Detected in some		HAP1: 1.0;HEK 293: 3.7;HMC-1: 1.0	Region enriched	Detected in many	5	cerebellum: 12.9	Region enriched	Detected in some	20
C10orf90	bA422P15.2, FATS, FLJ32938	ENSG00000154493	Chromosome 10 open reading frame 90	Q96M02	10	126424997-126798708	Predicted intracellular proteins	Ubl conjugation pathway	Transferase	Tumor suppressor	Evidence at protein level	Evidence at protein level	Evidence at transcript level	Evidence at protein level	Tissue enriched	Detected in some	10	brain: 112.1	Cell type enriched	Detected in some	4	Oligodendrocytes: 819.4	Cancer enriched	Detected in some	5	melanoma: 4.7	Low region specificity	Detected in all			Not detected in immune cells	Not detected			Not detected	Not detected			Cell line enhanced	Detected in some		SK-MEL-30: 118.8;U-2197: 36.1;U-266/84: 27.2;U-87 MG: 37.0;WM-115: 29.7	Low region specificity	Detected in all			Low region specificity	Detected in all
CPLX1	CPX-I	ENSG00000168993	Complexin 1	O14810	4	784957-826129	Disease related genes, Human disease related genes, Predicted intracellular proteins	Exocytosis, Neurotransmitter transport, Transport		Disease variant, Epilepsy	Evidence at protein level	Evidence at protein level	Evidence at protein level	Evidence at protein level	Tissue enriched	Detected in many	10	brain: 273.5	Cell type enhanced	Detected in many		Adipocytes: 45.5;Bipolar cells: 33.4;Endothelial cells: 29.6;Excitatory neurons: 44.2;Inhibitory neurons: 90.7	Low cancer specificity	Detected in all			Low region specificity	Detected in all			Not detected in immune cells	Not detected			Not detected	Not detected			Cell line enriched	Detected in some	5	SCLC-21H: 84.3	Low region specificity	Detected in all			Low region specificity	Detected in all
DGKB	DAGK2, DGK, DGK-BETA, KIAA0718	ENSG00000136267	Diacylglycerol kinase beta	Q9Y6T7	7	14145049-14974777	Enzymes, Metabolic proteins, Plasma proteins, Predicted intracellular proteins		Kinase, Transferase		Evidence at protein level	Evidence at transcript level	Evidence at protein level	Evidence at protein level	Tissue enriched	Detected in some	10	brain: 32.3	Group enriched	Detected in some	8	Excitatory neurons: 937.7;Inhibitory neurons: 576.6;Oligodendrocyte precursor cells: 254.3	Cancer enriched	Detected in single	11	glioma: 1.7	Group enriched	Detected in many	7	basal ganglia: 32.3;cerebral cortex: 14.4;hippocampal formation: 9.2;hypothalamus: 11.9	Not detected in immune cells	Not detected			Not detected	Not detected			Cell line enhanced	Detected in some		AF22: 1.2;fHDF/TERT166: 2.6;SCLC-21H: 1.3;U-266/70: 3.3	Low region specificity	Detected in all			Region enhanced	Detected in all
FAM246A		ENSG00000286102	Family with sequence similarity 246 member A	A0A494C0Y3	22	21360601-21361299	Predicted intracellular proteins				Evidence at transcript level	Evidence at transcript level	No human protein/transcript evidence	No human protein/transcript evidence	Tissue enriched	Detected in single	10	brain: 1.0	Not detected	Not detected							Low region specificity	Detected in single			Not detected in immune cells	Not detected			Not detected	Not detected			Not detected	Not detected
GPR139	PGR3	ENSG00000180269	G protein-coupled receptor 139	Q6DWJ6	16	20028239-20073890	G-protein coupled receptors, Predicted membrane proteins, Transporters		G-protein coupled receptor, Receptor, Transducer		Evidence at transcript level	Evidence at transcript level	Evidence at transcript level	Evidence at transcript level	Tissue enriched	Detected in single	10	brain: 4.9	Cell type enhanced	Detected in single		Oligodendrocyte precursor cells: 1.0	Not detected	Not detected			Low region specificity	Detected in many			Not detected in immune cells	Not detected			Not detected	Not detected			Not detected	Not detected			Low region specificity	Detected in many			Low region specificity	Detected in many
GRIN2A	GluN2A, NMDAR2A	ENSG00000183454	Glutamate ionotropic receptor NMDA type subunit 2A	Q12879	16	9753404-10182928	Cancer-related genes, Disease related genes, FDA approved drug targets, Human disease related genes, Plasma proteins, Predicted intracellular proteins, Predicted membrane proteins, RAS pathway related proteins, Transporters	Ion transport, Transport	Ion channel, Ligand-gated ion channel, Receptor	Cancer-related genes, Disease variant, Epilepsy, FDA approved drug targets	Evidence at protein level	Evidence at protein level	Evidence at protein level	Evidence at protein level	Tissue enriched	Detected in some	10	brain: 31.7	Group enriched	Detected in some	13	Excitatory neurons: 839.8;Inhibitory neurons: 904.7	Cancer enhanced	Detected in some		ovarian cancer: 0.9	Region enhanced	Detected in many		cerebral cortex: 31.7	Not detected in immune cells	Not detected			Not detected	Not detected			Cell line enhanced	Detected in some		BJ hTERT+ SV40 Large T+ RasG12V: 1.1;fHDF/TERT166: 4.4;hTERT-RPE1: 1.4;RPMI-8226: 1.8;U-138 MG: 4.6	Low region specificity	Detected in all			Low region specificity	Detected in all
GRM2	GPRC1B, mGlu2, MGLUR2	ENSG00000164082	Glutamate metabotropic receptor 2	Q14416	3	51707068-51718613	G-protein coupled receptors, Predicted intracellular proteins, Predicted membrane proteins, Transporters		G-protein coupled receptor, Receptor, Transducer		Evidence at protein level	Evidence at transcript level	Evidence at protein level	Evidence at protein level	Tissue enriched	Detected in single	10	brain: 6.0	Cell type enhanced	Detected in some		Bipolar cells: 2.6;Cone photoreceptor cells: 6.2;Excitatory neurons: 16.2;Spermatocytes: 3.5	Cancer enriched	Detected in single	4	testis cancer: 1.3	Low region specificity	Detected in many			Not detected in immune cells	Not detected			Not detected	Not detected			Cell line enriched	Detected in some	6	SCLC-21H: 6.5	Low region specificity	Detected in all			Low region specificity	Detected in all
H3C15	H3/n, H3/o, HIST2H3A	ENSG00000203852	H3 clustered histone 15	Q71DI3	1	149852619-149854274	Predicted intracellular proteins		DNA-binding		Evidence at protein level	Evidence at transcript level	Evidence at protein level	Evidence at protein level	Tissue enriched	Detected in some	10	brain: 12.2	Not detected	Not detected			Not detected	Not detected			Low region specificity	Detected in many			Not detected in immune cells	Not detected			Not detected	Not detected			Cell line enhanced	Detected in some		SiHa: 5.6;U-266/70: 4.8;U-266/84: 5.1
HCRTR2	OX2R	ENSG00000137252	Hypocretin receptor 2	O43614	6	55106460-55282617	FDA approved drug targets, G-protein coupled receptors, Predicted membrane proteins		G-protein coupled receptor, Receptor, Transducer	FDA approved drug targets	Evidence at protein level	Evidence at protein level	Evidence at protein level	Evidence at protein level	Tissue enriched	Detected in single	10	brain: 7.0	Cell type enhanced	Detected in some		Excitatory neurons: 11.7;Inhibitory neurons: 18.3;Peritubular cells: 3.8	Not detected	Not detected			Low region specificity	Detected in many			Not detected in immune cells	Not detected			Not detected	Not detected			Cell line enriched	Detected in single	5	AF22: 1.1	Low region specificity	Detected in many			Low region specificity	Detected in many
HIPK2		ENSG00000064393	Homeodomain interacting protein kinase 2	Q9H2X6	7	139561570-139777998	Enzymes, Metabolic proteins, Plasma proteins, Predicted membrane proteins	Apoptosis, DNA damage, Transcription, Transcription regulation	Kinase, Serine/threonine-protein kinase, Transferase		Evidence at protein level	Evidence at protein level	Evidence at protein level	Evidence at protein level	Tissue enriched	Detected in all	10	brain: 397.5	Cell type enhanced	Detected in all		Oligodendrocytes: 463.7	Low cancer specificity	Detected in all			Low region specificity	Detected in all			Immune cell enriched	Detected in many	7	basophil: 27.5	Lineage enriched	Detected in many	7	granulocytes: 27.5	Cell line enhanced	Detected in many		HDLM-2: 120.9	Low region specificity	Detected in all			Low region specificity	Detected in all
HS3ST4	3OST4	ENSG00000182601	Heparan sulfate-glucosamine 3-sulfotransferase 4	Q9Y661	16	25691959-26137685	Enzymes, Metabolic proteins, Predicted membrane proteins		Transferase		Evidence at protein level	Evidence at transcript level	Evidence at transcript level	Evidence at protein level	Tissue enriched	Detected in some	10	brain: 38.1	Group enriched	Detected in some	9	Excitatory neurons: 431.4;Microglial cells: 536.8	Cancer enhanced	Detected in some		prostate cancer: 1.9	Low region specificity	Detected in all			Not detected in immune cells	Not detected			Not detected	Not detected			Cell line enhanced	Detected in single		NTERA-2: 1.4	Low region specificity	Detected in many			Low region specificity	Detected in many
KCNH4	elk1, Kv12.3	ENSG00000089558	Potassium voltage-gated channel subfamily H member 4	Q9UQ05	17	42156891-42181142	Predicted membrane proteins, Voltage-gated ion channels	Ion transport, Potassium transport, Transport	Ion channel, Potassium channel, Voltage-gated channel		Evidence at transcript level	Evidence at transcript level	Evidence at transcript level	Evidence at transcript level	Tissue enriched	Detected in some	10	brain: 14.9	Cell type enhanced	Detected in some		Astrocytes: 1.6;Excitatory neurons: 6.8;Inhibitory neurons: 1.5;Ionocytes: 2.0;Microglial cells: 1.0	Not detected	Not detected			Region enriched	Detected in many	4	basal ganglia: 14.9	Not detected in immune cells	Not detected			Not detected	Not detected			Cell line enhanced	Detected in some		HDLM-2: 4.6;K-562: 4.4;RPMI-8226: 8.1;RT4: 3.0;U-266/70: 4.1	Low region specificity	Detected in many			Low region specificity	Detected in many
KLHL32	BKLHD5, KIAA1900	ENSG00000186231	Kelch like family member 32	Q96NJ5	6	96924620-97140754	Predicted intracellular proteins				Evidence at protein level	Evidence at protein level	Evidence at protein level	Evidence at protein level	Tissue enriched	Detected in some	10	brain: 65.2	Cell type enhanced	Detected in many		Astrocytes: 143.7;Excitatory neurons: 168.8;Inhibitory neurons: 143.9;Oligodendrocyte precursor cells: 197.5;Oligodendrocytes: 724.3	Cancer enhanced	Detected in some		glioma: 2.0	Low region specificity	Detected in all			Low immune cell specificity	Detected in some			Group enriched	Detected in many	4	B-cells: 1.0;T-cells: 2.6	Cell line enhanced	Detected in some		Daudi: 3.3;HDLM-2: 4.5;RPMI-8226: 2.1;SCLC-21H: 1.8;U-266/70: 2.3	Low region specificity	Detected in all			Low region specificity	Detected in all
MGAT5B	FLJ25132, GnT-IX, GnT-VB	ENSG00000167889	Alpha-1,6-mannosylglycoprotein 6-beta-N-acetylglucosaminyltransferase B	Q3V5L5	17	76868404-76950393	Enzymes, Metabolic proteins, Predicted intracellular proteins, Predicted membrane proteins		Glycosyltransferase, Transferase		Evidence at protein level	Evidence at transcript level	Evidence at protein level	Evidence at protein level	Tissue enriched	Detected in some	10	brain: 12.0	Cell type enhanced	Detected in some		Astrocytes: 16.0;Early spermatids: 7.3;Excitatory neurons: 26.2;Inhibitory neurons: 21.9;Late spermatids: 8.1	Group enriched	Detected in many	5	glioma: 2.6;melanoma: 7.1;testis cancer: 2.4	Region enhanced	Detected in many		cerebral cortex: 12.0	Not detected in immune cells	Not detected			Not detected	Not detected			Cell line enhanced	Detected in many		A549: 32.1;SCLC-21H: 15.9;U-138 MG: 19.2;U-2 OS: 20.9	Low region specificity	Detected in all			Low region specificity	Detected in all
SHTN1	KIAA1598, shootin-1, shootin1	ENSG00000187164	Shootin 1	A0MZ66	10	116881477-117126586	Predicted intracellular proteins		Developmental protein		Evidence at protein level	Evidence at protein level	Evidence at protein level	Evidence at protein level	Tissue enriched	Detected in many	10	brain: 128.1	Low cell type specificity	Detected in many			Low cancer specificity	Detected in all			Low region specificity	Detected in all			Group enriched	Detected in some	31	classical monocyte: 19.7;intermediate monocyte: 12.9;myeloid DC: 19.3;non-classical monocyte: 6.6;plasmacytoid DC: 12.9	Group enriched	Detected in many	42	dendritic cells: 19.3;monocytes: 19.7	Low cell line specificity	Detected in many			Low region specificity	Detected in all			Low region specificity	Detected in all
ST18	KIAA0535, NZF-3, NZF3, ZC2H2C3, ZC2HC10, ZNF387	ENSG00000147488	ST18 C2H2C-type zinc finger transcription factor	O60284	8	52110839-52460959	Predicted intracellular proteins, Transcription factors	Transcription, Transcription regulation	DNA-binding, Repressor		Evidence at protein level	Evidence at transcript level	Evidence at protein level	Evidence at protein level	Tissue enriched	Detected in some	10	brain: 82.1	Cell type enriched	Detected in some	39	Oligodendrocytes: 4055.3	Cancer enhanced	Detected in single		pancreatic cancer: 0.5	Low region specificity	Detected in all			Not detected in immune cells	Not detected			Not detected	Not detected			Cell line enhanced	Detected in some		HAP1: 2.7;SCLC-21H: 9.6;U-87 MG: 1.5	Region enhanced	Detected in all		cerebellum: 40.2	Low region specificity	Detected in all
SYNGR3		ENSG00000127561	Synaptogyrin 3	O43761	16	1989660-1994275	Predicted intracellular proteins, Predicted membrane proteins				Evidence at protein level	Evidence at protein level	Evidence at protein level	Evidence at protein level	Tissue enriched	Detected in many	10	brain: 122.6	Cell type enhanced	Detected in many		Excitatory neurons: 24.2;Inhibitory neurons: 33.7;Spermatogonia: 8.6	Low cancer specificity	Detected in many			Low region specificity	Detected in all			Low immune cell specificity	Detected in some			Group enriched	Detected in many	5	B-cells: 1.9;NK-cells: 2.0;T-cells: 1.1	Cell line enhanced	Detected in many		HDLM-2: 49.9;HMC-1: 30.3;Karpas-707: 25.8;SK-BR-3: 32.1;U-266/70: 40.2
AGAP2	CENTG1	ENSG00000135439	ArfGAP with GTPase domain, ankyrin repeat and PH domain 2	Q99490	12	57723761-57742157	Predicted intracellular proteins	Protein transport, Transport	GTPase activation	Tumor suppressor	Evidence at protein level	Evidence at protein level	Evidence at protein level	Evidence at protein level	Tissue enriched	Detected in many	9	brain: 219.9	Cell type enhanced	Detected in many		dendritic cells: 16.4;Excitatory neurons: 22.2;Inhibitory neurons: 12.3;NK-cells: 17.5;Sertoli cells: 32.9;Smooth muscle cells: 16.2;T-cells: 16.4	Cancer enriched	Detected in many	12	glioma: 20.6	Region enhanced	Detected in many		cerebral cortex: 219.9	Low immune cell specificity	Detected in many			Low lineage specificity	Detected in many			Cell line enhanced	Detected in many		HMC-1: 40.3;Karpas-707: 39.8;RH-30: 98.8	Low region specificity	Detected in all			Low region specificity	Detected in all
C1QL2	C1QTNF10, CTRP10	ENSG00000144119	Complement C1q like 2	Q7Z5L3	2	119156243-119158751	Predicted secreted proteins				Evidence at protein level	Evidence at transcript level	Evidence at transcript level	Evidence at protein level	Tissue enriched	Detected in some	9	brain: 26.5	Cell type enhanced	Detected in some		Bipolar cells: 28.3;Cone photoreceptor cells: 8.4;Oligodendrocyte precursor cells: 37.2	Cancer enhanced	Detected in some		thyroid cancer: 1.0	Low region specificity	Detected in all			Not detected in immune cells	Not detected			Not detected	Not detected			Cell line enhanced	Detected in single		SCLC-21H: 2.6	Region enhanced	Detected in many		hippocampal formation: 22.7	Low region specificity	Detected in many
CEND1	BM88, FLJ90066	ENSG00000184524	Cell cycle exit and neuronal differentiation 1	Q8N111	11	787115-790113	Predicted membrane proteins	Differentiation			Evidence at protein level	Evidence at protein level	Evidence at protein level	Evidence at protein level	Tissue enriched	Detected in many	9	brain: 234.7	Cell type enhanced	Detected in some		Bipolar cells: 94.2;Excitatory neurons: 42.9;Horizontal cells: 75.7;Inhibitory neurons: 45.6;Rod photoreceptor cells: 25.5	Cancer enriched	Detected in many	13	glioma: 24.8	Low region specificity	Detected in all			Not detected in immune cells	Not detected			Not detected	Not detected			Cell line enhanced	Detected in some		GAMG: 13.6;Karpas-707: 31.0;SCLC-21H: 54.1;SH-SY5Y: 20.4;U-266/70: 21.1;U-87 MG: 28.6	Low region specificity	Detected in all			Low region specificity	Detected in all
DPF1	BAF45b, NEUD4, neuro-d4	ENSG00000011332	Double PHD fingers 1	Q92782	19	38211006-38229714	Predicted intracellular proteins	Neurogenesis, Transcription, Transcription regulation			Evidence at protein level	Evidence at protein level	Evidence at protein level	Evidence at protein level	Tissue enriched	Detected in some	9	brain: 23.4	Cell type enhanced	Detected in many		Bipolar cells: 17.9;Early spermatids: 25.4;Excitatory neurons: 24.6;Horizontal cells: 45.4;Inhibitory neurons: 16.3;Late spermatids: 23.4	Group enriched	Detected in some	5	glioma: 5.6;testis cancer: 3.4	Low region specificity	Detected in all			Not detected in immune cells	Not detected			Not detected	Not detected			Cell line enhanced	Detected in many		HAP1: 19.7;SCLC-21H: 22.9	Low region specificity	Detected in all			Low region specificity	Detected in all
EPHA5	CEK7, EHK1, Hek7, TYRO4	ENSG00000145242	EPH receptor A5	P54756	4	65319563-65670495	Enzymes, Metabolic proteins, Predicted membrane proteins	Neurogenesis	Kinase, Receptor, Transferase, Tyrosine-protein kinase		Evidence at protein level	Evidence at transcript level	Evidence at protein level	Evidence at protein level	Tissue enriched	Detected in some	9	brain: 21.3	Group enriched	Detected in some	10	Excitatory neurons: 202.5;Inhibitory neurons: 162.8;Oligodendrocyte precursor cells: 96.0	Cancer enhanced	Detected in some		glioma: 0.8;prostate cancer: 0.5	Region enhanced	Detected in many		cerebral cortex: 21.3	Not detected in immune cells	Not detected			Not detected	Not detected			Cell line enhanced	Detected in some		hTERT-RPE1: 10.0;PC-3: 9.4;TIME: 12.6;U-138 MG: 25.5;U-2197: 15.7;U-251 MG: 20.6	Low region specificity	Detected in all			Low region specificity	Detected in all
FBXL16	C16orf22, Fbl16, MGC33974	ENSG00000127585	F-box and leucine rich repeat protein 16	Q8N461	16	692498-705808	Predicted intracellular proteins	Ubl conjugation pathway			Evidence at protein level	Evidence at protein level	Evidence at transcript level	Evidence at protein level	Tissue enriched	Detected in many	9	brain: 287.6	Cell type enhanced	Detected in many		Bipolar cells: 44.4;Excitatory neurons: 29.2;Horizontal cells: 32.0;Inhibitory neurons: 20.2	Low cancer specificity	Detected in all			Group enriched	Detected in many	5	amygdala: 155.1;basal ganglia: 287.6;cerebral cortex: 194.9;hippocampal formation: 156.5	Not detected in immune cells	Not detected			Not detected	Not detected			Cell line enhanced	Detected in many		AN3-CA: 18.4;GAMG: 12.3;MCF7: 15.5;SCLC-21H: 30.2;SH-SY5Y: 22.7	Low region specificity	Detected in all			Group enriched	Detected in all	4
GABRQ		ENSG00000268089	Gamma-aminobutyric acid type A receptor subunit theta	Q9UN88	X	152637895-152657542	FDA approved drug targets, Predicted membrane proteins	Ion transport, Transport	Chloride channel, Ion channel	FDA approved drug targets	Evidence at protein level	Evidence at transcript level	Evidence at protein level	Evidence at protein level	Tissue enriched	Detected in some	9	brain: 72.4	Cell type enhanced	Detected in some		Basal keratinocytes: 4.0;Glandular and luminal cells: 2.8;Spermatogonia: 1.4;Squamous epithelial cells: 2.5;Suprabasal keratinocytes: 1.8	Cancer enhanced	Detected in many		testis cancer: 6.6	Low region specificity	Detected in many			Not detected in immune cells	Not detected			Not detected	Not detected			Cell line enhanced	Detected in some		HeLa: 11.4;SiHa: 11.6;SuSa: 5.0;U-87 MG: 37.2	Region enriched	Detected in many	5	hypothalamus: 52.6	Group enriched	Detected in some	4
[truncated: 334 more rows]
[truncated: 12 more columns]

[truncated: 2 more sheets: Tissue_Brain_HPA, CHST2 Drug Candidate]
